# Supplementary material for: Restriction of SARS-CoV-2 replication by receptor transporter protein 4 (RTP4)
Source: mBio. 2023 Jun 29;14(4):e01090-23. doi: 10.1128/mbio.01090-23 (PMC10470548; doi:10.1128/mbio.01090-23)
Supplement: Table S1 — RNA seq data. [file mbio.01090-23-s0004.xlsx]

## Sheet: Cond_IFN_treated_vs_Cond_Un
Gene	baseMean.Cond_2_vs_Cond_1	lfcSE.Cond_2_vs_Cond_1	stat.Cond_2_vs_Cond_1	pvalue.Cond_2_vs_Cond_1	padj.Cond_2_vs_Cond_1	ensembl_gene_id.x	description.Cond_2_vs_Cond_1	D137.2.Cond_2_vs_Cond_1	D138.2.Cond_2_vs_Cond_1	D139.2.Cond_2_vs_Cond_1	D137.1.Cond_2_vs_Cond_1	D138.1.Cond_2_vs_Cond_1	baseMean.Cond_IFN treated_vs_Cond_Untreated	log2FoldChange.Cond_IFN treated_vs_Cond_Untreated	lfcSE.Cond_3_vs_Cond_1	stat.Cond_3_vs_Cond_1	pvalue.Cond_3_vs_Cond_1	padj.Cond_3_vs_Cond_1	ensembl_gene_id.Cond_3_vs_Cond_1	description.Cond_3_vs_Cond_1	D137.3.Cond_3_vs_Cond_1	D138.3.Cond_3_vs_Cond_1	D139.3.Cond_3_vs_Cond_1	D137.1.Cond_3_vs_Cond_1	D138.1.Cond_3_vs_Cond_1	D139.1.Cond_3_vs_Cond_1
IL1B	91267.7	0.314557	33.8322	6.63841e-251	2.70455e-246	ENSG00000125538	interleukin 1, beta [Source:HGNC Symbol;Acc:HGNC:5992]	155946	247738	143625	94.6328	95.7605	5518.01	4.21207	1.20301	3.50128	0.000463026	0.00157231	ENSG00000125538	interleukin 1, beta [Source:HGNC Symbol;Acc:HGNC:5992]	95.0281	32582.8	139.024	93.2957	94.0049	103.907
CXCL1	24877.3	0.313866	33.2195	5.63815e-242	1.14852e-237	ENSG00000163739	chemokine (C-X-C motif) ligand 1 (melanoma growth stimulating activity, alpha) [Source:HGNC Symbol;Acc:HGNC:4602]	46628.2	51895.5	50643.1	29.5727	38.9027	952.906	3.66514	1.20481	3.0421	0.00234937	0.00651819	ENSG00000163739	chemokine (C-X-C motif) ligand 1 (melanoma growth stimulating activity, alpha) [Source:HGNC Symbol;Acc:HGNC:4602]	23.0783	5589.36	9.67127	29.1549	38.1895	27.975
CXCL8	96710.8	0.308185	32.6872	2.37127e-234	2.4152e-230	ENSG00000169429	chemokine (C-X-C motif) ligand 8 [Source:HGNC Symbol;Acc:HGNC:6025]	173218	199141	207413	182.612	116.708	5707.23	3.84291	1.19123	3.22601	0.0012553	0.00376156	ENSG00000169429	chemokine (C-X-C motif) ligand 8 [Source:HGNC Symbol;Acc:HGNC:6025]	204.989	33310.2	246.617	180.032	114.568	187.033
CCL2	44438	0.305667	32.9339	7.19241e-238	9.76754e-234	ENSG00000108691	chemokine (C-C motif) ligand 2 [Source:HGNC Symbol;Acc:HGNC:10618]	53745.4	121389	91276	59.1455	90.5236	5957.29	5.58211	0.967357	5.77047	7.90501e-09	6.9421e-08	ENSG00000108691	chemokine (C-C motif) ligand 2 [Source:HGNC Symbol;Acc:HGNC:10618]	1269.3	33280.1	981.633	58.3098	88.864	65.5415
SERPINB2	25033	0.320444	29.8579	6.93906e-196	4.71174e-192	ENSG00000197632	serpin peptidase inhibitor, clade B (ovalbumin), member 2 [Source:HGNC Symbol;Acc:HGNC:8584]	30726.8	63105.5	56194.5	52.4916	55.3615	1296.49	3.98475	1.01723	3.91727	8.95582e-05	0.000362518	ENSG00000197632	serpin peptidase inhibitor, clade B (ovalbumin), member 2 [Source:HGNC Symbol;Acc:HGNC:8584]	302.732	7097.01	211.559	51.75	54.3466	61.5451
CCL7	7576.26	0.428616	21.3864	1.7872e-101	4.28307e-98	ENSG00000108688	chemokine (C-C motif) ligand 7 [Source:HGNC Symbol;Acc:HGNC:10634]	7363.05	16339.6	21693.5	29.5727	18.7032	812.624	4.55851	1.04066	4.3804	1.1846e-05	5.86135e-05	ENSG00000108688	chemokine (C-C motif) ligand 7 [Source:HGNC Symbol;Acc:HGNC:10634]	219.922	4516.94	78.579	29.1549	18.3603	12.7886
IL6	10001.2	0.335374	27.2616	1.2122e-163	7.05515e-160	ENSG00000136244	interleukin 6 [Source:HGNC Symbol;Acc:HGNC:6018]	17944.8	28962.1	13009.8	27.3548	32.9177	1126.23	3.68547	1.23678	2.97989	0.00288349	0.00777583	ENSG00000136244	interleukin 6 [Source:HGNC Symbol;Acc:HGNC:6018]	5.43018	6642.56	20.5514	26.9683	32.3142	29.5736
PPBP	6731.75	0.374733	23.1533	1.34758e-118	4.99106e-115	ENSG00000163736	pro-platelet basic protein (chemokine (C-X-C motif) ligand 7) [Source:HGNC Symbol;Acc:HGNC:9240]	7639.15	17671.7	14996.8	29.5727	18.7032	131.196	2.99447	0.447141	6.69692	2.1286e-11	2.6821e-10	ENSG00000163736	pro-platelet basic protein (chemokine (C-X-C motif) ligand 7) [Source:HGNC Symbol;Acc:HGNC:9240]	352.962	195.97	157.158	29.1549	18.3603	33.57
CCL3	6847.95	0.325078	25.9444	2.10055e-148	9.50871e-145	ENSG00000278567	chemokine (C-C motif) ligand 3 [Source:HGNC Symbol;Acc:HGNC:10627]	10516.5	17583.2	12881.1	27.3548	34.4139	1230.84	4.02864	1.14895	3.50637	0.000454264	0.00154578	ENSG00000278567	chemokine (C-C motif) ligand 3 [Source:HGNC Symbol;Acc:HGNC:10627]	76.0225	7147.51	56.8187	26.9683	33.783	43.9608
CCL4	7558.35	0.305885	24.791	1.12039e-135	4.56456e-132	ENSG00000275302	chemokine (C-C motif) ligand 4 [Source:HGNC Symbol;Acc:HGNC:10630]	15186.6	14336	15606.2	74.6712	54.6134	4619.02	4.41953	1.18216	3.73852	0.000185108	0.000693403	ENSG00000275302	chemokine (C-C motif) ligand 4 [Source:HGNC Symbol;Acc:HGNC:10630]	131.682	27011.5	354.21	73.6161	53.6121	89.5201
TNFAIP6	1610.59	0.349348	21.6945	2.31163e-104	6.27855e-101	ENSG00000123610	tumor necrosis factor, alpha-induced protein 6 [Source:HGNC Symbol;Acc:HGNC:11898]	3773.72	2744.61	3099.44	20.7009	12.7182	1658.39	5.30561	1.11563	4.75569	1.9777e-06	1.15804e-05	ENSG00000123610	tumor necrosis factor, alpha-induced protein 6 [Source:HGNC Symbol;Acc:HGNC:11898]	120.821	9471.5	313.107	20.4084	12.485	11.9893
CCL8	11059.9	0.890065	8.28042	1.22743e-16	2.37224e-15	ENSG00000108700	chemokine (C-C motif) ligand 8 [Source:HGNC Symbol;Acc:HGNC:10635]	5537.18	5012.48	55692.8	42.8805	41.8952	6235.36	7.23541	0.536615	13.4834	1.95802e-41	1.23664e-38	ENSG00000108700	chemokine (C-C motif) ligand 8 [Source:HGNC Symbol;Acc:HGNC:10635]	2159.85	31607.7	3530.01	42.2746	41.1271	31.1722
C15orf48	4334.81	0.328281	22.4394	1.62506e-111	5.51721e-108	ENSG00000166920	chromosome 15 open reading frame 48 [Source:HGNC Symbol;Acc:HGNC:29898]	10499.5	10323.3	5045.79	62.8421	38.9027	3489.53	5.70594	0.942972	6.05102	1.43934e-09	1.4012e-08	ENSG00000166920	chromosome 15 open reading frame 48 [Source:HGNC Symbol;Acc:HGNC:29898]	2860.35	17282.7	656.437	61.9542	38.1895	37.5665
NAMPTP1	3148.3	0.398617	17.7496	1.73467e-70	1.5705e-67	ENSG00000229644	nicotinamide phosphoribosyltransferase pseudogene 1 [Source:HGNC Symbol;Acc:HGNC:17633]	6605.66	6979.34	5160.05	97.5901	29.9252	997.151	5.36489	0.497352	10.7869	3.9694e-27	6.93216e-25	ENSG00000229644	nicotinamide phosphoribosyltransferase pseudogene 1 [Source:HGNC Symbol;Acc:HGNC:17633]	1373.84	2667.84	1798.86	96.2112	29.3765	16.785
S100A9	30729.3	0.398465	17.5632	4.71818e-69	3.84447e-66	ENSG00000163220	S100 calcium binding protein A9 [Source:HGNC Symbol;Acc:HGNC:10499]	50908.8	92668.3	39506.1	260.24	324.688	2729.45	3.41272	0.42554	8.01974	1.05966e-15	2.57407e-14	ENSG00000163220	S100 calcium binding protein A9 [Source:HGNC Symbol;Acc:HGNC:10499]	2189.72	8490.45	4433.07	256.563	318.735	688.186
MMP14	30340.6	0.31049	22.4101	3.14084e-111	9.84316e-108	ENSG00000157227	matrix metallopeptidase 14 (membrane-inserted) [Source:HGNC Symbol;Acc:HGNC:7160]	41895.7	92059.4	46801.6	348.958	472.817	5194.8	3.60176	0.54903	6.56023	5.3726e-11	6.42719e-10	ENSG00000157227	matrix metallopeptidase 14 (membrane-inserted) [Source:HGNC Symbol;Acc:HGNC:7160]	2863.06	25725	1320.13	344.028	464.149	452.396
IDO1	3550.94	0.384187	17.6636	8.00076e-70	6.79081e-67	ENSG00000131203	indoleamine 2,3-dioxygenase 1 [Source:HGNC Symbol;Acc:HGNC:6059]	3759.53	3454.25	13948.8	54.7096	37.4064	6110.25	5.68155	1.08537	5.23465	1.65295e-07	1.17263e-06	ENSG00000131203	indoleamine 2,3-dioxygenase 1 [Source:HGNC Symbol;Acc:HGNC:6059]	513.152	33370.3	2637.84	53.9366	36.7206	49.5558
MIR3945HG	1744.88	0.325952	20.5295	1.17308e-93	2.07793e-90	NA	NA	2958.65	5001.59	2417.83	32.53	38.1546	823.937	3.78229	1.15627	3.27112	0.00107122	0.00327444	NA	NA	24.4358	4801.88	27.8049	32.0704	37.4551	19.9822
IFI44	1172.48	0.429663	15.4927	3.88371e-54	1.79803e-51	ENSG00000137965	interferon-induced protein 44 [Source:HGNC Symbol;Acc:HGNC:16938]	1493.03	1430.19	4052.92	33.2693	8.22942	3753.85	8.48348	0.417434	20.3229	8.06536e-92	5.31219e-88	ENSG00000137965	interferon-induced protein 44 [Source:HGNC Symbol;Acc:HGNC:16938]	7915.84	5629.04	8920.53	32.7993	8.07854	16.785
MIR155HG	928.535	0.388488	17.0857	1.89745e-65	1.35621e-62	ENSG00000234883	MIR155 host gene [Source:HGNC Symbol;Acc:HGNC:35460]	1391.86	1962.77	2166.98	23.6582	11.9701	345.856	3.86851	1.04083	3.71676	0.000201791	0.000749323	ENSG00000234883	MIR155 host gene [Source:HGNC Symbol;Acc:HGNC:35460]	74.665	1857.51	94.2948	23.3239	11.7506	13.5879
IFI44L	3082.08	0.420954	15.734	8.84672e-56	4.34246e-53	ENSG00000137959	interferon-induced protein 44-like [Source:HGNC Symbol;Acc:HGNC:17817]	3352.94	3634.05	11353.7	81.3251	26.9326	9957.55	8.52327	0.373378	22.8275	2.44796e-115	2.25726e-111	ENSG00000137959	interferon-induced protein 44-like [Source:HGNC Symbol;Acc:HGNC:17817]	23204.5	12258.4	24133.4	80.176	26.4389	42.3622
ISG15	5486.87	0.308914	21.3291	6.10306e-101	1.30866e-97	ENSG00000187608	ISG15 ubiquitin-like modifier [Source:HGNC Symbol;Acc:HGNC:4053]	8736.94	11937.3	11918.4	61.3634	124.189	22699.1	8.42907	0.438879	19.2059	3.30481e-82	1.38516e-78	ENSG00000187608	ISG15 ubiquitin-like modifier [Source:HGNC Symbol;Acc:HGNC:4053]	47873.8	65635.7	22363.6	60.4964	121.913	139.076
RSAD2	5078.09	0.344123	18.9976	1.78582e-80	2.13988e-77	ENSG00000134321	radical S-adenosyl methionine domain containing 2 [Source:HGNC Symbol;Acc:HGNC:30908]	8056.14	7712.14	14412.4	100.547	109.227	26552.9	8.93763	0.349064	25.6046	1.35589e-144	2.08378e-140	ENSG00000134321	radical S-adenosyl methionine domain containing 2 [Source:HGNC Symbol;Acc:HGNC:30908]	52465	71596.5	34973.7	99.1267	107.224	75.9322
IFIT3	4751.68	0.332975	19.5503	4.10204e-85	6.18968e-82	ENSG00000119917	interferon-induced protein with tetratricopeptide repeats 3 [Source:HGNC Symbol;Acc:HGNC:5411]	6742.76	7190.46	14306	96.1114	86.783	22586.2	8.83364	0.34355	25.7128	8.40324e-146	1.93716e-141	ENSG00000119917	interferon-induced protein with tetratricopeptide repeats 3 [Source:HGNC Symbol;Acc:HGNC:5411]	50618.8	44975.8	39657	94.7535	85.1919	85.5237
TXN	6921.98	0.293004	21.9943	3.26285e-107	9.49514e-104	ENSG00000136810	thioredoxin [Source:HGNC Symbol;Acc:HGNC:12435]	8189.47	13285.8	19623.7	99.808	147.381	2786.3	4.68143	0.466327	10.0389	1.02767e-23	1.04133e-21	ENSG00000136810	thioredoxin [Source:HGNC Symbol;Acc:HGNC:12435]	1684.71	12099.7	2509.69	98.3978	144.679	180.639
IRG1	2453.17	0.356131	17.7825	9.65321e-71	8.93821e-68	ENSG00000102794	immunoresponsive 1 homolog (mouse) [Source:HGNC Symbol;Acc:HGNC:33904]	4272.97	3387.51	6898.89	51.013	65.0872	3161.68	4.19305	1.21876	3.44043	0.000580781	0.00191524	ENSG00000102794	immunoresponsive 1 homolog (mouse) [Source:HGNC Symbol;Acc:HGNC:33904]	20.3632	18714.6	78.579	50.2922	63.8939	42.3622
CTSL	17198.1	0.343269	18.3374	4.16554e-75	4.58671e-72	ENSG00000135047	cathepsin L [Source:HGNC Symbol;Acc:HGNC:2537]	19632.6	37153.7	45250.6	385.924	465.336	11060.4	5.64774	0.359806	15.6966	1.59501e-55	1.7509e-52	ENSG00000135047	cathepsin L [Source:HGNC Symbol;Acc:HGNC:2537]	23087.8	31582.5	10562.2	380.472	456.805	292.539
BCL2A1	964.426	0.353531	17.7931	7.99856e-71	7.57836e-68	ENSG00000140379	BCL2-related protein A1 [Source:HGNC Symbol;Acc:HGNC:991]	1434.41	2335.98	1950.29	25.1368	20.1995	760.816	4.16664	1.11263	3.74484	0.000180508	0.000677935	ENSG00000140379	BCL2-related protein A1 [Source:HGNC Symbol;Acc:HGNC:991]	48.8716	4339	112.428	24.7817	19.8291	19.9822
S100A8	8822.19	0.382366	16.0377	6.9678e-58	3.83615e-55	ENSG00000143546	S100 calcium binding protein A8 [Source:HGNC Symbol;Acc:HGNC:10498]	13517.7	27982.7	10800.8	216.62	154.863	731.825	2.38324	0.454303	5.24592	1.55507e-07	1.10711e-06	ENSG00000143546	S100 calcium binding protein A8 [Source:HGNC Symbol;Acc:HGNC:10498]	415.409	1633.89	1722.69	213.56	152.023	253.374
IFI6	8958.98	0.31948	19.1426	1.11455e-81	1.46477e-78	ENSG00000126709	interferon, alpha-inducible protein 6 [Source:HGNC Symbol;Acc:HGNC:4054]	15500.5	18358.2	19140.4	133.077	270.823	30859.8	7.69746	0.450564	17.0841	1.95027e-65	3.74655e-62	ENSG00000126709	interferon, alpha-inducible protein 6 [Source:HGNC Symbol;Acc:HGNC:4054]	92349.7	50105.9	41964.8	131.197	265.857	341.295
ATP13A3	15333.1	0.344797	17.735	2.2503e-70	1.95063e-67	ENSG00000133657	ATPase type 13A3 [Source:HGNC Symbol;Acc:HGNC:24113]	24538.1	42245.2	23990.5	598.109	352.369	2801.71	3.27729	0.484922	6.75839	1.3953e-11	1.80001e-10	ENSG00000133657	ATPase type 13A3 [Source:HGNC Symbol;Acc:HGNC:24113]	2146.28	11121	2340.45	589.658	345.908	266.962
SERPINB9	5645.3	0.296646	20.5538	7.11643e-94	1.31787e-90	ENSG00000170542	serpin peptidase inhibitor, clade B (ovalbumin), member 9 [Source:HGNC Symbol;Acc:HGNC:8955]	8110.04	14161.6	11142.2	113.116	162.344	3639.58	4.60447	0.528203	8.71724	2.85053e-18	1.07636e-16	ENSG00000170542	serpin peptidase inhibitor, clade B (ovalbumin), member 9 [Source:HGNC Symbol;Acc:HGNC:8955]	1504.16	18239.7	1645.32	111.518	159.368	177.442
FFAR2	3042.16	0.33393	18.1947	5.68025e-74	5.78548e-71	ENSG00000126262	free fatty acid receptor 2 [Source:HGNC Symbol;Acc:HGNC:4501]	5322.54	8349.6	4337.91	62.8421	82.2942	2246.27	4.12742	1.05033	3.92966	8.50653e-05	0.000346185	ENSG00000126262	free fatty acid receptor 2 [Source:HGNC Symbol;Acc:HGNC:4501]	442.56	12543.3	253.871	61.9542	80.7854	95.1151
SOD2	77624.7	0.282153	21.3252	6.63182e-101	1.35093e-97	ENSG00000112096	superoxide dismutase 2, mitochondrial [Source:HGNC Symbol;Acc:HGNC:11180]	133815	207110	118132	1838.69	2937.9	42904.4	4.23636	0.507989	8.33946	7.46302e-17	2.17774e-15	ENSG00000112096	superoxide dismutase 2, mitochondrial [Source:HGNC Symbol;Acc:HGNC:11180]	15778.7	218723	16365	1812.71	2884.04	1862.34
NAMPT	5154.87	0.349656	17.0968	1.56774e-65	1.14056e-62	ENSG00000105835	nicotinamide phosphoribosyltransferase [Source:HGNC Symbol;Acc:HGNC:30092]	9019.66	14450.4	7023.65	190.744	109.975	1503.44	4.11958	0.429183	9.59866	8.0991e-22	5.90837e-20	ENSG00000105835	nicotinamide phosphoribosyltransferase [Source:HGNC Symbol;Acc:HGNC:30092]	1899.21	4711.71	1982.61	188.049	107.959	131.083
ACSL1	18114	0.307652	19.3687	1.41854e-83	2.06403e-80	ENSG00000151726	acyl-CoA synthetase long-chain family member 1 [Source:HGNC Symbol;Acc:HGNC:3569]	24437.9	60614.3	22130.8	475.382	643.391	14475.8	4.76573	0.521372	9.14074	6.20255e-20	3.1739e-18	ENSG00000151726	acyl-CoA synthetase long-chain family member 1 [Source:HGNC Symbol;Acc:HGNC:3569]	4838.29	75164.9	5379.64	468.665	631.595	371.668
CCL4L2	317.831	0.467223	12.6917	6.57502e-37	1.0758e-34	ENSG00000276125	chemokine (C-C motif) ligand 4-like 2 [Source:HGNC Symbol;Acc:HGNC:24066]	1011.75	785.925	84.0527	14.7864	10.4738	243.655	3.70717	1.20062	3.08771	0.00201702	0.00571257	ENSG00000276125	chemokine (C-C motif) ligand 4-like 2 [Source:HGNC Symbol;Acc:HGNC:24066]	13.5754	1422.29	1.20891	14.5775	10.2818	0
CD274	2636.01	0.311891	19.0032	1.60459e-80	1.98099e-77	ENSG00000120217	CD274 molecule [Source:HGNC Symbol;Acc:HGNC:17635]	3969.45	5603.63	6005.83	82.8037	76.3091	2117.21	5.07576	0.499277	10.1662	2.80599e-24	3.1024e-22	ENSG00000120217	CD274 molecule [Source:HGNC Symbol;Acc:HGNC:17635]	992.365	9232.25	2246.15	81.6337	74.9101	75.9322
CTB-61M7.2	170.794	0.492001	12.0258	2.60071e-33	3.23035e-31	ENSG00000268734		196.676	518.955	295.498	4.43591	6.73316	20.3629	2.48279	0.748921	3.31515	0.000915931	0.00285524	ENSG00000268734		4.07263	81.7545	22.9693	4.37324	6.60972	2.39786
SOCS3	10051	0.333318	17.7355	2.23039e-70	1.95063e-67	ENSG00000184557	suppressor of cytokine signaling 3 [Source:HGNC Symbol;Acc:HGNC:19391]	16223.9	28964.8	14227.2	239.539	285.785	2021.96	2.76083	0.562831	4.90526	9.33056e-07	5.79608e-06	ENSG00000184557	suppressor of cytokine signaling 3 [Source:HGNC Symbol;Acc:HGNC:19391]	925.845	9749.23	585.112	236.155	280.546	354.883
TXNP6	605.476	0.398747	14.7091	5.63335e-49	1.89676e-46	ENSG00000234036	thioredoxin pseudogene 6 [Source:HGNC Symbol;Acc:HGNC:49486]	555.987	965.72	2061.92	16.265	15.7107	231.408	4.30739	0.502254	8.57612	9.81285e-18	3.3788e-16	ENSG00000234036	thioredoxin pseudogene 6 [Source:HGNC Symbol;Acc:HGNC:49486]	128.967	892.086	319.152	16.0352	15.4227	16.785
CD80	1586.06	0.411832	14.1796	1.2259e-45	3.46835e-43	ENSG00000121594	CD80 molecule [Source:HGNC Symbol;Acc:HGNC:1700]	1765.35	3303.06	4303.76	71.7139	40.399	2017.04	4.65315	1.03794	4.48307	7.35777e-06	3.8073e-05	ENSG00000121594	CD80 molecule [Source:HGNC Symbol;Acc:HGNC:1700]	357.034	11062.1	541.591	70.7007	39.6583	31.1722
TRAF1	12922.7	0.31232	18.5553	7.38797e-77	8.5998e-74	ENSG00000056558	TNF receptor-associated factor 1 [Source:HGNC Symbol;Acc:HGNC:12031]	17052.2	35436.1	23780.4	314.95	408.478	7096.3	3.62714	1.02114	3.55206	0.000382226	0.001326	ENSG00000056558	TNF receptor-associated factor 1 [Source:HGNC Symbol;Acc:HGNC:12031]	1190.57	38774.5	1372.11	310.5	400.989	529.128
OAS3	15016.5	0.282453	20.3933	1.9173e-92	3.2547e-89	ENSG00000111331	2'-5'-oligoadenylate synthetase 3, 100kDa [Source:HGNC Symbol;Acc:HGNC:8088]	24470.1	33078.3	30998.4	439.895	584.289	37978.6	6.97203	0.391303	17.8175	5.17185e-71	1.4903e-67	ENSG00000111331	2'-5'-oligoadenylate synthetase 3, 100kDa [Source:HGNC Symbol;Acc:HGNC:8088]	109550	74332.9	42467.7	433.679	573.576	513.941
MX1	10051.2	0.283851	20.2062	8.6385e-91	1.40776e-87	ENSG00000157601	MX dynamin-like GTPase 1 [Source:HGNC Symbol;Acc:HGNC:7532]	16239	15763.4	27250.2	295.727	281.296	29790.9	7.25633	0.387825	18.7103	4.0803e-78	1.56769e-74	ENSG00000157601	MX dynamin-like GTPase 1 [Source:HGNC Symbol;Acc:HGNC:7532]	80290.6	52973.3	44449.1	291.549	276.139	464.385
DUSP5	5377.49	0.310807	18.4508	5.13837e-76	5.81507e-73	ENSG00000138166	dual specificity phosphatase 5 [Source:HGNC Symbol;Acc:HGNC:3071]	6237.84	14665.6	10824.4	147.864	186.284	2491.23	4.44145	0.417908	10.6278	2.21281e-26	3.45836e-24	ENSG00000138166	dual specificity phosphatase 5 [Source:HGNC Symbol;Acc:HGNC:3071]	2791.11	9109.62	2520.57	145.775	182.869	197.424
S100A12	712.269	0.333263	17.0458	3.75857e-65	2.64013e-62	ENSG00000163221	S100 calcium binding protein A12 [Source:HGNC Symbol;Acc:HGNC:10489]	1407.93	1609.99	1179.36	27.3548	28.4289	97.712	2.49426	0.502576	4.96295	6.9429e-07	4.41216e-06	ENSG00000163221	S100 calcium binding protein A12 [Source:HGNC Symbol;Acc:HGNC:10489]	59.732	300.568	151.114	26.9683	27.9077	19.9822
IFIT1	1984.2	0.323976	17.3477	2.05233e-67	1.57762e-64	ENSG00000185745	interferon-induced protein with tetratricopeptide repeats 1 [Source:HGNC Symbol;Acc:HGNC:5407]	3711.31	3427.01	4542.79	96.1114	68.8279	23120	9.05958	0.360435	25.1352	2.05375e-139	2.36721e-135	ENSG00000185745	interferon-induced protein with tetratricopeptide repeats 1 [Source:HGNC Symbol;Acc:HGNC:5407]	71439.4	29329.4	37731.2	94.7535	67.566	57.5486
LAMP3	2678.58	0.32333	17.3658	1.49906e-67	1.17449e-64	ENSG00000078081	lysosomal-associated membrane protein 3 [Source:HGNC Symbol;Acc:HGNC:14582]	2905.7	6072.19	6805.64	85.761	91.2717	1016.02	3.53747	0.543234	6.51187	7.42207e-11	8.70282e-10	ENSG00000078081	lysosomal-associated membrane protein 3 [Source:HGNC Symbol;Acc:HGNC:14582]	274.224	4708.1	831.729	84.5492	89.5984	107.904
FPR2	2804.32	0.376323	14.7903	1.69089e-49	5.838e-47	ENSG00000171049	formyl peptide receptor 2 [Source:HGNC Symbol;Acc:HGNC:3827]	3483.43	9634.05	3421.21	113.116	84.5386	308.783	2.14479	0.46971	4.5662	4.96642e-06	2.66546e-05	ENSG00000171049	formyl peptide receptor 2 [Source:HGNC Symbol;Acc:HGNC:3827]	377.397	1008.71	184.963	111.518	82.9887	87.1222
SAMD9L	3682.11	0.338722	16.2452	2.41542e-59	1.49101e-56	ENSG00000177409	sterile alpha motif domain containing 9-like [Source:HGNC Symbol;Acc:HGNC:1349]	4685.23	5256.3	11738.5	143.428	128.678	10199.8	7.07563	0.351465	20.1318	3.88232e-90	2.23743e-86	ENSG00000177409	sterile alpha motif domain containing 9-like [Source:HGNC Symbol;Acc:HGNC:1349]	17234	17161.2	26398.9	141.401	126.319	136.678
TXNP5	255.114	0.884315	6.18031	6.39758e-10	5.26554e-09	ENSG00000228236	thioredoxin pseudogene 5 [Source:HGNC Symbol;Acc:HGNC:49485]	248.681	441.316	823.454	10.3505	5.2369	85.7671	4.35155	0.664997	6.54372	6.00087e-11	7.14356e-10	ENSG00000228236	thioredoxin pseudogene 5 [Source:HGNC Symbol;Acc:HGNC:49485]	35.2962	336.636	125.726	10.2042	5.14089	1.59857
OAS2	8026.88	0.29978	18.2241	3.32501e-74	3.47344e-71	ENSG00000111335	2'-5'-oligoadenylate synthetase 2, 69/71kDa [Source:HGNC Symbol;Acc:HGNC:8087]	10761.4	14457.2	21954.8	309.035	274.563	24038.2	7.05607	0.364084	19.3804	1.13032e-83	5.79035e-80	ENSG00000111335	2'-5'-oligoadenylate synthetase 2, 69/71kDa [Source:HGNC Symbol;Acc:HGNC:8087]	62565.2	42306.8	38390.1	304.669	269.53	393.249
CMPK2	2683.97	0.297258	18.257	1.82066e-74	1.95199e-71	ENSG00000134326	cytidine monophosphate (UMP-CMP) kinase 2, mitochondrial [Source:HGNC Symbol;Acc:HGNC:27015]	3567.58	4688.31	7499.08	86.5003	89.7755	8490.51	7.06518	0.40726	17.3481	2.03903e-67	4.27315e-64	ENSG00000134326	cytidine monophosphate (UMP-CMP) kinase 2, mitochondrial [Source:HGNC Symbol;Acc:HGNC:27015]	17809.6	20490.3	12301.8	85.2781	88.1295	167.85
TLR2	4305.07	0.333161	16.2027	4.82688e-59	2.85002e-56	ENSG00000137462	toll-like receptor 2 [Source:HGNC Symbol;Acc:HGNC:11848]	5592.97	11865.1	7832.66	195.919	164.588	2489.91	4.32534	0.459227	9.41875	4.56486e-21	2.87911e-19	ENSG00000137462	toll-like receptor 2 [Source:HGNC Symbol;Acc:HGNC:11848]	1812.32	9614.57	2983.59	193.151	161.571	174.244
ADA	7305.35	0.351357	15.2936	8.44081e-53	3.40482e-50	ENSG00000196839	adenosine deaminase [Source:HGNC Symbol;Acc:HGNC:186]	8988.46	25589.5	8382.94	207.009	323.94	3631.7	4.14403	0.461613	8.97729	2.77506e-19	1.26178e-17	ENSG00000196839	adenosine deaminase [Source:HGNC Symbol;Acc:HGNC:186]	3904.3	14780.7	2252.2	204.084	318.001	330.905
PLAUR	8842.59	0.320752	16.7395	6.75265e-63	4.51e-60	ENSG00000011422	plasminogen activator, urokinase receptor [Source:HGNC Symbol;Acc:HGNC:9053]	12770.7	25750.3	13407.7	363.745	370.324	2072.11	2.55289	0.535526	4.76707	1.86926e-06	1.09954e-05	ENSG00000011422	plasminogen activator, urokinase receptor [Source:HGNC Symbol;Acc:HGNC:9053]	1266.59	9395.76	666.108	358.605	363.534	382.059
IL1RN	5314.12	0.29658	18.0015	1.89506e-72	1.88309e-69	ENSG00000136689	interleukin 1 receptor antagonist [Source:HGNC Symbol;Acc:HGNC:6000]	8540.27	12311.9	10299.1	240.279	299.252	8129.26	5.6406	0.408767	13.7991	2.58208e-43	1.8601e-40	ENSG00000136689	interleukin 1 receptor antagonist [Source:HGNC Symbol;Acc:HGNC:6000]	11505.2	31147.3	5403.82	236.884	293.765	188.632
CTD-2651B20.7	450.735	0.381185	13.9868	1.87751e-44	5.03234e-42	ENSG00000259932		694.984	1012.03	933.773	11.8291	16.4588	420.259	4.89856	0.552631	8.86407	7.71432e-19	3.2422e-17	ENSG00000259932		657.052	1564.16	238.155	11.662	16.1571	34.3693
MT2A	2196.95	0.329081	16.036	7.16255e-58	3.89079e-55	ENSG00000125148	metallothionein 2A [Source:HGNC Symbol;Acc:HGNC:7406]	4539.62	5418.39	2915.58	76.1498	122.693	1418.09	4.52513	0.422297	10.7155	8.60786e-27	1.42757e-24	ENSG00000125148	metallothionein 2A [Source:HGNC Symbol;Acc:HGNC:7406]	2940.44	4117.78	1148.46	75.0739	120.444	106.305
SLAMF7	12229.7	0.294517	17.8499	2.89726e-71	2.81041e-68	ENSG00000026751	SLAM family member 7 [Source:HGNC Symbol;Acc:HGNC:21394]	17934.4	27112.4	26487.1	348.958	803.49	18587	5.28548	0.444287	11.8965	1.23377e-32	3.97784e-30	ENSG00000026751	SLAM family member 7 [Source:HGNC Symbol;Acc:HGNC:21394]	10640.4	85422.7	13653.4	344.028	788.759	672.999
CD83	9746.94	0.316477	16.5964	7.40083e-62	4.86318e-59	ENSG00000112149	CD83 molecule [Source:HGNC Symbol;Acc:HGNC:1703]	11984	25069.2	20063.6	431.023	423.441	5017.27	3.50984	0.544163	6.44998	1.11866e-10	1.27821e-09	ENSG00000112149	CD83 molecule [Source:HGNC Symbol;Acc:HGNC:1703]	2503.31	24346	1917.33	424.933	415.678	496.357
AQP9	4835.31	0.38053	13.7484	5.20937e-43	1.23971e-40	ENSG00000103569	aquaporin 9 [Source:HGNC Symbol;Acc:HGNC:643]	9247.54	13235.4	5733.97	507.173	199.002	1647.67	3.06378	0.51306	5.97158	2.34969e-09	2.21584e-08	ENSG00000103569	aquaporin 9 [Source:HGNC Symbol;Acc:HGNC:643]	1698.29	6956.35	449.714	500.007	195.354	86.3229
GBP1	3377	0.356012	14.6725	9.67329e-49	3.23032e-46	ENSG00000117228	guanylate binding protein 1, interferon-inducible [Source:HGNC Symbol;Acc:HGNC:4182]	2519.91	4430.87	12886.3	79.8464	176.558	7749.8	6.45426	0.382443	16.8764	6.71054e-64	1.18792e-60	ENSG00000117228	guanylate binding protein 1, interferon-inducible [Source:HGNC Symbol;Acc:HGNC:4182]	5426.11	28474.6	12182.2	78.7183	173.321	163.854
LYN	17910.5	0.302273	17.2605	9.33341e-67	7.04171e-64	ENSG00000254087	LYN proto-oncogene, Src family tyrosine kinase [Source:HGNC Symbol;Acc:HGNC:6735]	26312	46319.2	32215.8	802.161	850.623	13827.7	4.79339	0.376097	12.7451	3.31934e-37	1.57771e-34	ENSG00000254087	LYN proto-oncogene, Src family tyrosine kinase [Source:HGNC Symbol;Acc:HGNC:6735]	21722.1	40592.3	18088.9	790.827	835.027	936.764
EMP1	6577.09	0.351115	14.8538	6.57658e-50	2.35032e-47	ENSG00000134531	epithelial membrane protein 1 [Source:HGNC Symbol;Acc:HGNC:3333]	8323.73	18277.9	11914.5	408.104	307.481	2999.58	3.97211	0.378195	10.5028	8.38451e-26	1.18579e-23	ENSG00000134531	epithelial membrane protein 1 [Source:HGNC Symbol;Acc:HGNC:3333]	8685.57	6247.01	2136.14	402.338	301.844	224.599
IFIT2	2192.08	0.328647	15.8206	2.24404e-56	1.1428e-53	ENSG00000119922	interferon-induced protein with tetratricopeptide repeats 2 [Source:HGNC Symbol;Acc:HGNC:5409]	3652.69	3298.98	5874.5	143.428	78.5535	30718.1	9.01256	0.346378	26.0194	2.98751e-149	1.37739e-144	ENSG00000119922	interferon-induced protein with tetratricopeptide repeats 2 [Source:HGNC Symbol;Acc:HGNC:5409]	81171.7	52708.8	50108	141.401	77.1134	101.509
IFIT5	1276.97	0.335365	15.4888	4.12855e-54	1.8899e-51	ENSG00000152778	interferon-induced protein with tetratricopeptide repeats 5 [Source:HGNC Symbol;Acc:HGNC:13328]	1920.43	2085.36	3469.8	72.4532	54.6134	2066.29	5.9518	0.356796	16.6812	1.79441e-62	2.66874e-59	ENSG00000152778	interferon-induced protein with tetratricopeptide repeats 5 [Source:HGNC Symbol;Acc:HGNC:13328]	3950.46	3620.04	4644.63	71.4295	53.6121	57.5486
MT2P1	683.319	0.365452	14.1362	2.27293e-45	6.38631e-43	ENSG00000162840	metallothionein 2 pseudogene 1 [Source:HGNC Symbol;Acc:HGNC:7407]	1595.15	1435.64	965.293	22.1796	47.1321	444.452	4.42542	0.44171	10.0188	1.25995e-23	1.25194e-21	ENSG00000162840	metallothionein 2 pseudogene 1 [Source:HGNC Symbol;Acc:HGNC:7407]	944.851	1274.41	345.748	21.8662	46.268	33.57
SAMSN1	2282.93	0.392978	13.1374	2.01003e-39	3.73929e-37	ENSG00000155307	SAM domain, SH3 domain and nuclear localization signals 1 [Source:HGNC Symbol;Acc:HGNC:10528]	3019.16	5453.8	4871.12	187.787	77.8054	2263.7	5.18416	0.405232	12.7931	1.79217e-37	8.88473e-35	ENSG00000155307	SAM domain, SH3 domain and nuclear localization signals 1 [Source:HGNC Symbol;Acc:HGNC:10528]	4064.49	5709.59	3461.1	185.134	76.3789	85.5237
VTRNA1-3	94.86	0.521654	9.87846	5.16208e-23	2.27115e-21	ENSG00000202515	vault RNA 1-3 [Source:HGNC Symbol;Acc:HGNC:12656]	163.581	235.641	156.286	2.95727	8.22942	83.5553	4.56966	0.573153	7.97285	1.55051e-15	3.65845e-14	ENSG00000202515	vault RNA 1-3 [Source:HGNC Symbol;Acc:HGNC:12656]	59.732	391.941	36.2672	2.91549	8.07854	2.39786
LILRA5	1791.21	0.337939	15.2025	3.40504e-52	1.32119e-49	ENSG00000275404	leukocyte immunoglobulin-like receptor, subfamily A (with TM domain), member 5 [Source:HGNC Symbol;Acc:HGNC:16309]	2444.26	5861.06	2185.37	76.1498	95.7605	1460.38	4.37709	0.5035	8.69332	3.51985e-18	1.31509e-16	ENSG00000275404	leukocyte immunoglobulin-like receptor, subfamily A (with TM domain), member 5 [Source:HGNC Symbol;Acc:HGNC:16309]	1456.65	6521.13	533.129	75.0739	94.0049	82.3265
BATF	1215.59	0.323178	15.8291	1.96128e-56	1.01145e-53	ENSG00000156127	basic leucine zipper transcription factor, ATF-like [Source:HGNC Symbol;Acc:HGNC:958]	1450.48	3320.77	2336.4	51.013	65.8353	194.155	2.25964	0.42301	5.34183	9.20148e-08	6.80227e-07	ENSG00000156127	basic leucine zipper transcription factor, ATF-like [Source:HGNC Symbol;Acc:HGNC:958]	226.71	549.438	206.723	50.2922	64.6283	67.1401
IER3	5472.06	0.302173	16.8865	5.65312e-64	3.90362e-61	ENSG00000237155	immediate early response 3 [Source:HGNC Symbol;Acc:HGNC:5392]	9289.15	14665.6	8011.27	234.364	333.665	1318.83	2.38853	0.52547	4.54551	5.48023e-06	2.91594e-05	ENSG00000237155	immediate early response 3 [Source:HGNC Symbol;Acc:HGNC:5392]	1147.13	5568.93	348.166	231.053	327.548	290.141
PSMA6P1	629.162	0.372691	13.6322	2.57857e-42	5.74062e-40	ENSG00000215414	proteasome (prosome, macropain) subunit, alpha type, 6 pseudogene 1 [Source:HGNC Symbol;Acc:HGNC:17460]	914.353	1279	1481.43	39.9232	38.9027	578.316	4.94171	0.408857	12.0866	1.24264e-33	4.62033e-31	ENSG00000215414	proteasome (prosome, macropain) subunit, alpha type, 6 pseudogene 1 [Source:HGNC Symbol;Acc:HGNC:17460]	734.432	1660.34	976.798	39.3591	38.1895	20.7814
MXD1	5406.68	0.302418	16.7968	2.57665e-63	1.74959e-60	ENSG00000059728	MAX dimerization protein 1 [Source:HGNC Symbol;Acc:HGNC:6761]	8443.82	12370.5	10741.7	316.428	326.932	3334.88	4.27581	0.36985	11.5609	6.49946e-31	1.74869e-28	ENSG00000059728	MAX dimerization protein 1 [Source:HGNC Symbol;Acc:HGNC:6761]	7674.2	8494.05	2973.91	311.958	320.938	234.191
MARCKS	3640.6	0.376613	13.4837	1.95119e-41	4.14028e-39	ENSG00000277443	myristoylated alanine-rich protein kinase C substrate [Source:HGNC Symbol;Acc:HGNC:6759]	6834.48	9281.27	5121.96	117.552	172.818	4352.1	5.24502	0.470022	11.1591	6.46531e-29	1.44002e-26	ENSG00000277443	myristoylated alanine-rich protein kinase C substrate [Source:HGNC Symbol;Acc:HGNC:6759]	9638.57	11799.1	4082.48	115.891	169.649	306.926
PIK3AP1	14484.1	0.317833	15.9185	4.71436e-57	2.46241e-54	ENSG00000155629	phosphoinositide-3-kinase adaptor protein 1 [Source:HGNC Symbol;Acc:HGNC:30034]	20251	40473.1	23871	710.485	732.418	11393.1	4.66705	0.392865	11.8795	1.51215e-32	4.84151e-30	ENSG00000155629	phosphoinositide-3-kinase adaptor protein 1 [Source:HGNC Symbol;Acc:HGNC:30034]	19685.8	33743	12666.9	700.447	718.99	843.247
AC084082.3	2064.33	0.328748	15.36	3.03498e-53	1.31541e-50	ENSG00000253190		3944.86	4874.91	3222.9	93.1542	104.738	1544.82	4.43794	0.456942	9.71225	2.67374e-22	2.12539e-20	ENSG00000253190		2801.97	4961.78	1169.01	91.838	102.818	141.474
SAMD9	804.756	0.441262	11.4318	2.90117e-30	2.6802e-28	ENSG00000205413	sterile alpha motif domain containing 9 [Source:HGNC Symbol;Acc:HGNC:1348]	1001.34	1386.61	2307.51	79.8464	26.9326	4004.91	7.27974	0.445649	16.3352	5.54859e-60	7.52405e-57	ENSG00000205413	sterile alpha motif domain containing 9 [Source:HGNC Symbol;Acc:HGNC:1348]	7702.71	3675.35	12520.7	78.7183	26.4389	25.5772
RNF19B	5105.33	0.309522	16.2333	2.93487e-59	1.78462e-56	ENSG00000116514	ring finger protein 19B [Source:HGNC Symbol;Acc:HGNC:26886]	7965.37	13148.2	8665.31	254.326	270.075	5159.69	4.8137	0.441624	10.9	1.15268e-27	2.16916e-25	ENSG00000116514	ring finger protein 19B [Source:HGNC Symbol;Acc:HGNC:26886]	7706.78	18364.7	4051.05	250.732	265.123	319.715
C3	7397.13	0.307168	16.2721	1.55613e-59	9.75356e-57	ENSG00000125730	complement component 3 [Source:HGNC Symbol;Acc:HGNC:1318]	12645.9	20178	10309.6	335.651	476.558	949.372	1.61541	0.435724	3.70741	0.00020939	0.000774982	ENSG00000125730	complement component 3 [Source:HGNC Symbol;Acc:HGNC:1318]	1244.87	2695.49	531.92	330.908	467.821	425.22
SLC7A11	8553.83	0.345944	14.3811	6.79943e-47	2.06728e-44	ENSG00000151012	solute carrier family 7 (anionic amino acid transporter light chain, xc- system), member 11 [Source:HGNC Symbol;Acc:HGNC:11059]	13094.1	21499.2	15203	736.361	469.825	2976.66	2.99566	0.495112	6.05047	1.44421e-09	1.40564e-08	ENSG00000151012	solute carrier family 7 (anionic amino acid transporter light chain, xc- system), member 11 [Source:HGNC Symbol;Acc:HGNC:11059]	1873.41	12033.5	2454.08	725.957	461.211	311.722
PLSCR1	2312.11	0.309548	16.0625	4.67021e-58	2.60643e-55	ENSG00000188313	phospholipid scramblase 1 [Source:HGNC Symbol;Acc:HGNC:9092]	3369.02	4659.7	5442.41	139.731	120.449	5145.69	6.16493	0.34637	17.7987	7.23246e-71	1.96149e-67	ENSG00000188313	phospholipid scramblase 1 [Source:HGNC Symbol;Acc:HGNC:9092]	10275.3	11006.8	9198.58	137.757	118.24	137.477
HPSE	2284.71	0.378131	13.1019	3.2129e-39	5.89626e-37	ENSG00000173083	heparanase [Source:HGNC Symbol;Acc:HGNC:5164]	2716.58	6108.96	4490.25	183.351	112.967	1135.75	3.82286	0.41798	9.14604	5.90582e-20	3.02879e-18	ENSG00000173083	heparanase [Source:HGNC Symbol;Acc:HGNC:5164]	3309.69	758.634	2361	180.76	110.896	93.5165
TNIP1	13515	0.317777	15.5892	8.6233e-55	4.08514e-52	ENSG00000145901	TNFAIP3 interacting protein 1 [Source:HGNC Symbol;Acc:HGNC:16903]	18493.2	38793.6	21451.8	548.574	816.957	8696.46	3.62526	0.519984	6.97186	3.12779e-12	4.39253e-11	ENSG00000145901	TNFAIP3 interacting protein 1 [Source:HGNC Symbol;Acc:HGNC:16903]	4614.29	41433.9	3828.61	540.824	801.979	959.144
PIM1	5017.5	0.309402	15.9586	2.48125e-57	1.33011e-54	ENSG00000137193	Pim-1 proto-oncogene, serine/threonine kinase [Source:HGNC Symbol;Acc:HGNC:8986]	6882.71	13437	8896.45	227.71	296.259	1537.24	2.54533	0.510252	4.98838	6.08861e-07	3.90914e-06	ENSG00000137193	Pim-1 proto-oncogene, serine/threonine kinase [Source:HGNC Symbol;Acc:HGNC:8986]	681.487	6783.22	888.548	224.493	290.828	354.883
EPSTI1	2968.4	0.298157	16.5416	1.84074e-61	1.19037e-58	ENSG00000133106	epithelial stromal interaction 1 (breast) [Source:HGNC Symbol;Acc:HGNC:16465]	3395.49	5283.54	8608.84	131.599	152.618	6785.35	6.20332	0.367714	16.87	7.48497e-64	1.23248e-60	ENSG00000133106	epithelial stromal interaction 1 (breast) [Source:HGNC Symbol;Acc:HGNC:16465]	14829.8	12995.4	12375.6	129.739	149.82	231.793
IL7R	2531.29	0.401115	12.2527	1.62582e-34	2.22274e-32	ENSG00000168685	interleukin 7 receptor [Source:HGNC Symbol;Acc:HGNC:6024]	1981.89	4384.56	8419.72	161.171	103.99	1274.43	3.64057	0.526985	6.9083	4.90491e-12	6.70246e-11	ENSG00000168685	interleukin 7 receptor [Source:HGNC Symbol;Acc:HGNC:6024]	566.096	5189.01	1497.84	158.894	102.083	132.682
LY6E	5311.45	0.303252	16.2061	4.56968e-59	2.73784e-56	ENSG00000160932	lymphocyte antigen 6 complex, locus E [Source:HGNC Symbol;Acc:HGNC:6727]	7237.29	11814.7	11792.3	165.607	409.227	21165.1	6.75281	0.45398	14.8747	4.81212e-50	4.35025e-47	ENSG00000160932	lymphocyte antigen 6 complex, locus E [Source:HGNC Symbol;Acc:HGNC:6727]	60961.9	36909.8	28116.8	163.267	401.724	437.21
DTX3L	4303.1	0.321005	15.2316	2.18186e-52	8.63022e-50	ENSG00000163840	deltex 3 like, E3 ubiquitin ligase [Source:HGNC Symbol;Acc:HGNC:30323]	5361.31	7545.97	12146.9	263.197	225.935	8067.06	5.89226	0.336838	17.4929	1.62423e-68	3.56595e-65	ENSG00000163840	deltex 3 like, E3 ubiquitin ligase [Source:HGNC Symbol;Acc:HGNC:30323]	16954.4	14034.1	16664.8	259.479	221.793	267.761
DDX60L	3320.55	0.328668	14.864	5.64397e-50	2.03487e-47	ENSG00000181381	DEAD (Asp-Glu-Ala-Asp) box polypeptide 60-like [Source:HGNC Symbol;Acc:HGNC:26429]	4747.64	6634.73	7928.53	249.89	166.085	5368.64	5.63001	0.348635	16.1487	1.15949e-58	1.37073e-55	ENSG00000181381	DEAD (Asp-Glu-Ala-Asp) box polypeptide 60-like [Source:HGNC Symbol;Acc:HGNC:26429]	10172.1	9755.24	11684.1	246.359	163.04	191.029
PFKFB3	12663.4	0.381503	12.7314	3.9573e-37	6.60756e-35	ENSG00000170525	6-phosphofructo-2-kinase/fructose-2,6-biphosphatase 3 [Source:HGNC Symbol;Acc:HGNC:8874]	21635.3	39753.9	12395.1	570.015	688.279	5294.53	3.56728	0.435408	8.19297	2.54859e-16	6.83154e-15	ENSG00000170525	6-phosphofructo-2-kinase/fructose-2,6-biphosphatase 3 [Source:HGNC Symbol;Acc:HGNC:8874]	9061.61	16043.1	4512.85	561.961	675.66	911.986
IFITM3	1965.5	0.308394	15.6454	3.56985e-55	1.71105e-52	ENSG00000142089	interferon induced transmembrane protein 3 [Source:HGNC Symbol;Acc:HGNC:5414]	2502.89	4128.49	4766.05	67.278	179.551	13529.8	7.46886	0.443008	16.8594	8.94277e-64	1.42175e-60	ENSG00000142089	interferon induced transmembrane protein 3 [Source:HGNC Symbol;Acc:HGNC:5414]	38495.9	24562.4	17733.5	66.3274	176.259	144.671
MYO1G	9509.84	0.314914	15.3094	6.61899e-53	2.75168e-50	ENSG00000136286	myosin IG [Source:HGNC Symbol;Acc:HGNC:13880]	12825.5	23993.2	18374.7	443.591	546.882	5391.64	3.64467	0.48959	7.44433	9.74381e-14	1.7199e-12	ENSG00000136286	myosin IG [Source:HGNC Symbol;Acc:HGNC:13880]	5928.4	21102.3	3493.74	437.324	536.856	851.24
MMP9	8598.88	0.339676	14.1881	1.08636e-45	3.11686e-43	ENSG00000100985	matrix metallopeptidase 9 [Source:HGNC Symbol;Acc:HGNC:7176]	6341.85	29147.3	14637	340.087	563.341	1447.42	1.97566	0.520943	3.79247	0.000149158	0.000572507	ENSG00000100985	matrix metallopeptidase 9 [Source:HGNC Symbol;Acc:HGNC:7176]	2349.91	4466.44	431.58	335.281	553.013	548.311
RP3-437C15.1	401.313	0.3653	13.1478	1.7518e-39	3.31092e-37	ENSG00000232702		655.271	950.737	722.328	28.0941	36.6583	440.333	4.42368	0.466391	9.4849	2.4261e-21	1.60481e-19	ENSG00000232702		309.52	2009	245.408	27.6972	35.9862	14.3872
ZC3H12A	4497.96	0.328747	14.6087	2.47195e-48	8.05677e-46	ENSG00000163874	zinc finger CCCH-type containing 12A [Source:HGNC Symbol;Acc:HGNC:26259]	6366.43	12720.5	7017.09	178.915	311.97	1300.37	2.4259	0.499627	4.85542	1.20132e-06	7.30888e-06	ENSG00000163874	zinc finger CCCH-type containing 12A [Source:HGNC Symbol;Acc:HGNC:26259]	791.449	5475.15	670.944	176.387	306.25	382.059
MRC1	329.908	0.507049	9.41893	4.55705e-21	1.54716e-19	ENSG00000260314	mannose receptor, C type 1 [Source:HGNC Symbol;Acc:HGNC:7228]	173.037	879.909	872.047	24.3975	20.1995	80.3715	2.5191	0.563003	4.47439	7.66296e-06	3.95278e-05	ENSG00000260314	mannose receptor, C type 1 [Source:HGNC Symbol;Acc:HGNC:7228]	268.794	149.082	10.8802	24.0528	19.8291	9.59144
CD300E	4588.98	0.34699	13.7494	5.13616e-43	1.2309e-40	ENSG00000186407	CD300e molecule [Source:HGNC Symbol;Acc:HGNC:28874]	4564.2	14424.5	7706.58	281.68	294.763	6386.85	5.13454	0.426294	12.0446	2.07107e-33	7.28905e-31	ENSG00000186407	CD300e molecule [Source:HGNC Symbol;Acc:HGNC:28874]	22521.7	10471.8	4505.6	277.701	289.359	254.972
PARP9	3009.27	0.337306	14.0965	3.98964e-45	1.10573e-42	ENSG00000138496	poly (ADP-ribose) polymerase family, member 9 [Source:HGNC Symbol;Acc:HGNC:24118]	3686.73	5223.61	8560.24	223.274	156.359	6966.68	6.06679	0.338062	17.9458	5.17488e-72	1.7042e-68	ENSG00000138496	poly (ADP-ribose) polymerase family, member 9 [Source:HGNC Symbol;Acc:HGNC:24118]	15853.4	11262.9	14110.4	220.12	153.492	199.822
ACSL5	3218.35	0.330784	14.3364	1.29578e-46	3.88171e-44	ENSG00000197142	acyl-CoA synthetase long-chain family member 5 [Source:HGNC Symbol;Acc:HGNC:16526]	3618.65	9100.11	5969.06	199.616	205.735	1802.54	3.63467	0.444907	8.16951	3.09632e-16	8.17149e-15	ENSG00000197142	acyl-CoA synthetase long-chain family member 5 [Source:HGNC Symbol;Acc:HGNC:16526]	1610.05	6988.81	1606.64	196.796	201.964	211.012
BASP1	2603.16	0.31589	14.982	9.62358e-51	3.59701e-48	ENSG00000176788	brain abundant, membrane attached signal protein 1 [Source:HGNC Symbol;Acc:HGNC:957]	3590.28	6303.74	5187.63	145.646	153.366	1187.02	3.3696	0.46292	7.279	3.36305e-13	5.44812e-12	ENSG00000176788	brain abundant, membrane attached signal protein 1 [Source:HGNC Symbol;Acc:HGNC:957]	3953.17	1685.59	957.455	143.588	150.555	231.793
DDX60	1366.64	0.340395	13.8877	7.52182e-44	1.95189e-41	ENSG00000137628	DEAD (Asp-Glu-Ala-Asp) box polypeptide 60 [Source:HGNC Symbol;Acc:HGNC:25942]	1637.7	2330.53	3964.92	93.8935	81.546	2730.83	5.8097	0.356108	16.3145	7.79013e-60	1.02618e-56	ENSG00000137628	DEAD (Asp-Glu-Ala-Asp) box polypeptide 60 [Source:HGNC Symbol;Acc:HGNC:25942]	4770.41	4310.15	7043.1	92.5668	80.051	88.7208
LGALS1	9218.14	0.336744	13.9967	1.63391e-44	4.40843e-42	ENSG00000100097	lectin, galactoside-binding, soluble, 1 [Source:HGNC Symbol;Acc:HGNC:6561]	11503.6	26818.1	15084.8	400.711	591.022	4757.9	3.7675	0.417625	9.02125	1.85959e-19	8.68654e-18	ENSG00000100097	lectin, galactoside-binding, soluble, 1 [Source:HGNC Symbol;Acc:HGNC:6561]	10769.4	9959.62	5957.5	395.049	580.186	885.609
ALOX5AP	1325.42	0.348549	13.5008	1.54726e-41	3.30037e-39	ENSG00000132965	arachidonate 5-lipoxygenase-activating protein [Source:HGNC Symbol;Acc:HGNC:436]	1159.25	3914.64	2625.33	73.1925	90.5236	199.999	1.74956	0.423226	4.13388	3.56697e-05	0.000158206	ENSG00000132965	arachidonate 5-lipoxygenase-activating protein [Source:HGNC Symbol;Acc:HGNC:436]	160.19	251.275	540.382	72.1584	88.864	87.1222
IL24	1796.28	0.412676	11.3945	4.4553e-30	3.96317e-28	ENSG00000162892	interleukin 24 [Source:HGNC Symbol;Acc:HGNC:11346]	1810.74	6678.32	1975.24	127.902	86.0348	270.14	2.00805	0.411824	4.87598	1.08268e-06	6.64317e-06	ENSG00000162892	interleukin 24 [Source:HGNC Symbol;Acc:HGNC:11346]	291.872	406.368	615.334	126.095	84.4575	96.7137
DOCK4	9613.64	0.298273	15.7621	5.66799e-56	2.81609e-53	ENSG00000128512	dedicator of cytokinesis 4 [Source:HGNC Symbol;Acc:HGNC:19192]	15109	23786.1	16776.4	648.382	656.857	7283.44	4.19468	0.387994	10.8112	3.04663e-27	5.38179e-25	ENSG00000128512	dedicator of cytokinesis 4 [Source:HGNC Symbol;Acc:HGNC:19192]	10834.6	22527	8369.27	639.221	644.815	685.788
NFKB1	7732.86	0.303715	15.4715	5.40386e-54	2.39303e-51	ENSG00000109320	nuclear factor of kappa light polypeptide gene enhancer in B-cells 1 [Source:HGNC Symbol;Acc:HGNC:7794]	9895.25	17094.2	17804.7	505.694	506.483	7229.81	4.06352	0.492679	8.24782	1.61313e-16	4.47494e-15	ENSG00000109320	nuclear factor of kappa light polypeptide gene enhancer in B-cells 1 [Source:HGNC Symbol;Acc:HGNC:7794]	5130.16	32200.5	4477.8	498.549	497.198	574.687
PLP2	1997.55	0.356689	13.1647	1.40125e-39	2.66768e-37	ENSG00000102007	proteolipid protein 2 (colonic epithelium-enriched) [Source:HGNC Symbol;Acc:HGNC:9087]	3237.59	5652.66	2691	126.423	109.975	464.815	2.54602	0.372945	6.8268	8.68277e-12	1.15307e-10	ENSG00000102007	proteolipid protein 2 (colonic epithelium-enriched) [Source:HGNC Symbol;Acc:HGNC:9087]	981.505	705.734	706.002	124.637	107.959	163.054
USP18	627.422	0.346557	13.517	1.24104e-41	2.68942e-39	ENSG00000184979	ubiquitin specific peptidase 18 [Source:HGNC Symbol;Acc:HGNC:12616]	903.952	968.444	1763.79	35.4873	50.1246	2369.98	6.60072	0.381148	17.318	3.44028e-67	6.89627e-64	ENSG00000184979	ubiquitin specific peptidase 18 [Source:HGNC Symbol;Acc:HGNC:12616]	4489.4	6795.24	2809.5	34.9859	49.2057	41.5629
TNFAIP3	7296.87	0.296539	15.7959	3.32124e-56	1.6705e-53	ENSG00000118503	tumor necrosis factor, alpha-induced protein 3 [Source:HGNC Symbol;Acc:HGNC:11896]	9704.25	17915.5	14613.4	409.583	513.965	5842.47	3.83658	0.481028	7.97579	1.51413e-15	3.57629e-14	ENSG00000118503	tumor necrosis factor, alpha-induced protein 3 [Source:HGNC Symbol;Acc:HGNC:11896]	3505.18	25680.5	4353.28	403.796	504.542	607.458
FPR1	2114.54	0.432285	10.7902	3.83158e-27	2.62798e-25	ENSG00000171051	formyl peptide receptor 1 [Source:HGNC Symbol;Acc:HGNC:3826]	4103.72	7441.09	789.308	157.475	107.731	444.982	2.49709	0.39577	6.30945	2.8003e-10	3.02078e-09	ENSG00000171051	formyl peptide receptor 1 [Source:HGNC Symbol;Acc:HGNC:3826]	1419.99	599.934	303.436	155.25	105.755	85.5237
THBS1	123013	0.791147	5.87212	4.30256e-09	3.22641e-08	ENSG00000137801	thrombospondin 1 [Source:HGNC Symbol;Acc:HGNC:11785]	147240	417522	154130	12219.5	2925.18	36681.2	2.91778	0.56528	5.16166	2.44773e-07	1.6884e-06	ENSG00000137801	thrombospondin 1 [Source:HGNC Symbol;Acc:HGNC:11785]	43874.5	146437	10924.9	12046.8	2871.55	3932.49
CCL13	391.896	0.39858	11.6538	2.19414e-31	2.23151e-29	ENSG00000181374	chemokine (C-C motif) ligand 13 [Source:HGNC Symbol;Acc:HGNC:10611]	247.736	889.443	1139.96	19.9616	24.6883	79.8039	2.18944	0.505214	4.33369	1.46629e-05	7.10715e-05	ENSG00000181374	chemokine (C-C motif) ligand 13 [Source:HGNC Symbol;Acc:HGNC:10611]	67.8772	262.095	76.1612	19.6796	24.2356	28.7743
RNU6-522P	6.72852	1.17128	3.95754	7.57272e-05	0.000304711	ENSG00000201367	RNA, U6 small nuclear 522, pseudogene [Source:HGNC Symbol;Acc:HGNC:47485]	8.51001	9.53461	22.3265	0	0	3.49845	3.82959	1.2619	3.03478	0.00240711	0.00665705	ENSG00000201367	RNA, U6 small nuclear 522, pseudogene [Source:HGNC Symbol;Acc:HGNC:47485]	4.07263	1.20227	15.7158	0	0	0
CD44	34314.3	0.30411	15.1903	4.09749e-52	1.57487e-49	ENSG00000026508	CD44 molecule (Indian blood group) [Source:HGNC Symbol;Acc:HGNC:1681]	58582	87602.7	52127.1	2950.62	2426.18	11798.2	2.65783	0.455538	5.83448	5.39587e-09	4.83719e-08	ENSG00000026508	CD44 molecule (Indian blood group) [Source:HGNC Symbol;Acc:HGNC:1681]	9650.79	44662	9048.68	2908.93	2381.7	2137.29
NFKBIA	13666.5	0.295534	15.4855	4.35005e-54	1.96917e-51	ENSG00000100906	nuclear factor of kappa light polypeptide gene enhancer in B-cells inhibitor, alpha [Source:HGNC Symbol;Acc:HGNC:7797]	22147.8	34214.3	22484.1	788.114	1185.78	6891.45	2.97379	0.482246	6.16654	6.98017e-10	7.10892e-09	ENSG00000100906	nuclear factor of kappa light polypeptide gene enhancer in B-cells inhibitor, alpha [Source:HGNC Symbol;Acc:HGNC:7797]	4277.62	30322.5	3660.57	776.978	1164.04	1146.98
TNFRSF1B	28580.3	0.347137	13.1424	1.88223e-39	3.51761e-37	ENSG00000028137	tumor necrosis factor receptor superfamily, member 1B [Source:HGNC Symbol;Acc:HGNC:11917]	39627.3	93616.3	32179.1	1565.14	2162.09	13858.9	3.50616	0.423746	8.27422	1.29298e-16	3.65285e-15	ENSG00000028137	tumor necrosis factor receptor superfamily, member 1B [Source:HGNC Symbol;Acc:HGNC:11917]	38243.4	26537.8	12438.5	1543.02	2122.45	2268.37
NRP1	5005.81	0.31617	14.4292	3.39024e-47	1.05437e-44	ENSG00000099250	neuropilin 1 [Source:HGNC Symbol;Acc:HGNC:8004]	6981.04	15620.4	6338.1	391.1	426.433	843.198	1.48607	0.443888	3.34784	0.000814454	0.00257505	ENSG00000099250	neuropilin 1 [Source:HGNC Symbol;Acc:HGNC:8004]	891.907	2748.39	344.539	385.574	418.615	270.159
RNF144B	4298.94	0.33341	13.6649	1.64447e-42	3.78517e-40	ENSG00000137393	ring finger protein 144B [Source:HGNC Symbol;Acc:HGNC:21578]	5964.57	13216.3	5681.44	305.339	311.222	2643.1	3.64869	0.432851	8.42943	3.47341e-17	1.08866e-15	ENSG00000137393	ring finger protein 144B [Source:HGNC Symbol;Acc:HGNC:21578]	2763.96	9888.69	2293.3	301.024	305.516	306.127
UPP1	3028.17	0.313295	14.5135	9.94478e-48	3.16531e-45	ENSG00000183696	uridine phosphorylase 1 [Source:HGNC Symbol;Acc:HGNC:12576]	3912.71	8987.05	4594.01	191.484	252.868	1028.42	2.67664	0.461049	5.80554	6.41571e-09	5.68839e-08	ENSG00000183696	uridine phosphorylase 1 [Source:HGNC Symbol;Acc:HGNC:12576]	1426.78	3570.75	511.368	188.778	248.232	224.599
EIF2AK2	2438.3	0.352339	12.9014	4.41745e-38	7.62591e-36	ENSG00000055332	eukaryotic translation initiation factor 2-alpha kinase 2 [Source:HGNC Symbol;Acc:HGNC:9437]	3137.36	4473.1	6465.49	235.843	158.603	4254.8	5.4062	0.362642	14.9078	2.93197e-50	2.70357e-47	ENSG00000055332	eukaryotic translation initiation factor 2-alpha kinase 2 [Source:HGNC Symbol;Acc:HGNC:9437]	8397.77	6069.07	10518.7	232.51	155.696	155.062
MX2	6358.95	0.284692	15.9341	3.67714e-57	1.94559e-54	ENSG00000183486	MX dynamin-like GTPase 2 [Source:HGNC Symbol;Acc:HGNC:7533]	10336.8	12310.5	13992.2	459.117	476.558	21091.4	6.23703	0.369617	16.8743	6.9567e-64	1.18792e-60	ENSG00000183486	MX dynamin-like GTPase 2 [Source:HGNC Symbol;Acc:HGNC:7533]	54570.6	41011.9	29482.9	452.63	467.821	562.698
ACSL4	2263.5	0.352812	12.8568	7.87436e-38	1.35363e-35	ENSG00000068366	acyl-CoA synthetase long-chain family member 4 [Source:HGNC Symbol;Acc:HGNC:3571]	3453.17	5441.54	4142.22	266.894	156.359	1179.61	3.5753	0.403535	8.85996	8.00462e-19	3.34287e-17	ENSG00000068366	acyl-CoA synthetase long-chain family member 4 [Source:HGNC Symbol;Acc:HGNC:3571]	1804.18	2103.98	2635.42	263.123	153.492	117.495
IFIH1	2132.71	0.304272	14.8893	3.86626e-50	1.40639e-47	ENSG00000115267	interferon induced with helicase C domain 1 [Source:HGNC Symbol;Acc:HGNC:18873]	2900.02	3629.96	5769.43	156.736	134.663	7275.1	6.36234	0.357797	17.782	9.74329e-71	2.49563e-67	ENSG00000115267	interferon induced with helicase C domain 1 [Source:HGNC Symbol;Acc:HGNC:18873]	15017.2	15351.8	12795.1	154.521	132.194	199.822
CCR7	7151.46	0.336792	13.436	3.71965e-41	7.81146e-39	ENSG00000126353	chemokine (C-C motif) receptor 7 [Source:HGNC Symbol;Acc:HGNC:1608]	5338.61	11948.2	23931.4	348.958	287.281	2387.3	2.91223	0.434932	6.69583	2.14452e-11	2.69923e-10	ENSG00000126353	chemokine (C-C motif) receptor 7 [Source:HGNC Symbol;Acc:HGNC:1608]	1877.48	5833.43	4961.36	344.028	282.015	1025.48
SRC	8828.01	0.308753	14.6395	1.5731e-48	5.16851e-46	ENSG00000197122	SRC proto-oncogene, non-receptor tyrosine kinase [Source:HGNC Symbol;Acc:HGNC:11283]	11128.3	25054.2	14681.6	411.061	809.475	7518.31	3.93258	0.474428	8.2891	1.14106e-16	3.2555e-15	ENSG00000197122	SRC proto-oncogene, non-receptor tyrosine kinase [Source:HGNC Symbol;Acc:HGNC:11283]	7928.06	30829.9	4292.83	405.253	794.635	859.233
HERC5	1228.48	0.327103	13.8145	2.08257e-43	5.23741e-41	ENSG00000138646	HECT and RLD domain containing E3 ubiquitin protein ligase 5 [Source:HGNC Symbol;Acc:HGNC:24368]	2212.6	1897.39	2970.74	115.334	94.2642	6364.35	6.90158	0.358049	19.2755	8.62565e-83	3.97685e-79	ENSG00000138646	HECT and RLD domain containing E3 ubiquitin protein ligase 5 [Source:HGNC Symbol;Acc:HGNC:24368]	16200.9	8852.33	12848.3	113.704	92.536	78.3301
SQRDL	2274.09	0.294418	15.3393	4.17987e-53	1.77387e-50	ENSG00000137767	sulfide quinone reductase-like (yeast) [Source:HGNC Symbol;Acc:HGNC:20390]	3325.52	4937.57	4838.28	159.693	186.284	2711.76	4.70261	0.382118	12.3067	8.33575e-35	3.37123e-32	ENSG00000137767	sulfide quinone reductase-like (yeast) [Source:HGNC Symbol;Acc:HGNC:20390]	4581.71	7936.2	3220.53	157.437	182.869	191.829
ETV3	3295.63	0.294661	15.301	7.52662e-53	3.09739e-50	ENSG00000117036	ets variant 3 [Source:HGNC Symbol;Acc:HGNC:3492]	5522.05	8044.49	5418.77	265.415	279.8	1306.31	2.96273	0.394759	7.50515	6.13575e-14	1.11242e-12	ENSG00000117036	ets variant 3 [Source:HGNC Symbol;Acc:HGNC:3492]	1720.01	4097.34	1247.59	261.665	274.67	236.589
CDKN1A	6241.96	0.316343	14.2461	4.73772e-46	1.37871e-43	ENSG00000124762	cyclin-dependent kinase inhibitor 1A (p21, Cip1) [Source:HGNC Symbol;Acc:HGNC:1784]	7302.53	17410.2	11306.4	432.501	492.269	6132.88	4.43821	0.390513	11.3651	6.23946e-30	1.56343e-27	ENSG00000124762	cyclin-dependent kinase inhibitor 1A (p21, Cip1) [Source:HGNC Symbol;Acc:HGNC:1784]	10066.2	18900.9	6426.56	426.391	483.244	493.959
RFTN1	6086.18	0.307258	14.65	1.34725e-48	4.46248e-46	ENSG00000131378	raftlin, lipid raft linker 1 [Source:HGNC Symbol;Acc:HGNC:30278]	7272.28	15564.6	12234.9	368.92	460.099	2360.19	2.78677	0.458989	6.07153	1.26697e-09	1.24311e-08	ENSG00000131378	raftlin, lipid raft linker 1 [Source:HGNC Symbol;Acc:HGNC:30278]	2172.07	8771.78	1802.48	363.708	451.664	599.465
FAM129A	4916.13	0.293817	15.3149	6.07589e-53	2.55194e-50	ENSG00000135842	family with sequence similarity 129, member A [Source:HGNC Symbol;Acc:HGNC:16784]	7198.52	12208.4	8912.21	357.091	421.197	5416.56	4.25453	0.449537	9.46424	2.9569e-21	1.92282e-19	ENSG00000135842	family with sequence similarity 129, member A [Source:HGNC Symbol;Acc:HGNC:16784]	5381.31	22273.3	3690.8	352.046	413.474	388.453
CD82	3868.74	0.295739	15.2138	2.86629e-52	1.12284e-49	ENSG00000085117	CD82 molecule [Source:HGNC Symbol;Acc:HGNC:6210]	5841.65	10166.6	6265.87	221.796	384.538	941.197	2.13511	0.424105	5.03439	4.79366e-07	3.13625e-06	ENSG00000085117	CD82 molecule [Source:HGNC Symbol;Acc:HGNC:6210]	1280.16	2820.53	627.423	218.662	377.488	322.912
CYP1B1	13620.5	0.341649	13.1316	2.17107e-39	4.02052e-37	ENSG00000138061	cytochrome P450, family 1, subfamily B, polypeptide 1 [Source:HGNC Symbol;Acc:HGNC:2597]	14659.9	40746.9	23240.6	1002.52	967.331	3023.77	2.27584	0.344543	6.60537	3.96534e-11	4.83018e-10	ENSG00000138061	cytochrome P450, family 1, subfamily B, polypeptide 1 [Source:HGNC Symbol;Acc:HGNC:2597]	4073.99	5805.77	5249.08	988.351	949.596	1075.84
RAC2	5142.09	0.300185	14.9165	2.57402e-50	9.44759e-48	ENSG00000128340	ras-related C3 botulinum toxin substrate 2 (rho family, small GTP binding protein Rac2) [Source:HGNC Symbol;Acc:HGNC:9802]	6909.18	13261.3	9409.96	275.766	463.84	1195.78	2.1972	0.371189	5.91937	3.23184e-09	2.98725e-08	ENSG00000128340	ras-related C3 botulinum toxin substrate 2 (rho family, small GTP binding protein Rac2) [Source:HGNC Symbol;Acc:HGNC:9802]	1521.81	2840.97	1566.75	271.87	455.336	517.938
MMADHC	305.443	0.405079	11.0467	2.27384e-28	1.73481e-26	ENSG00000168288	methylmalonic aciduria (cobalamin deficiency) cblD type, with homocystinuria [Source:HGNC Symbol;Acc:HGNC:25221]	438.738	633.371	686.868	36.2266	20.1995	288.501	4.40206	0.424534	10.3692	3.42496e-25	4.35007e-23	ENSG00000168288	methylmalonic aciduria (cobalamin deficiency) cblD type, with homocystinuria [Source:HGNC Symbol;Acc:HGNC:25221]	571.526	376.311	710.838	35.7148	19.8291	16.785
RP1-232L22__B.1	949.736	0.324353	13.7873	3.03838e-43	7.36825e-41	ENSG00000178146		1693.49	2216.12	1552.35	102.026	78.5535	687.781	4.01874	0.363596	11.0528	2.1258e-28	4.356e-26	ENSG00000178146		1449.86	1247.96	1196.82	100.584	77.1134	54.3515
TRIM22	5150.43	0.301275	14.8295	9.44486e-50	3.31927e-47	ENSG00000132274	tripartite motif containing 22 [Source:HGNC Symbol;Acc:HGNC:16379]	6649.15	8529.39	14478.1	388.882	325.436	12990.7	5.87684	0.347398	16.9167	3.38728e-64	6.24682e-61	ENSG00000132274	tripartite motif containing 22 [Source:HGNC Symbol;Acc:HGNC:16379]	30571.9	20453.1	25699	383.387	319.47	517.138
HELZ2	8847.03	0.288409	15.4806	4.69138e-54	2.10035e-51	ENSG00000130589	helicase with zinc finger 2, transcriptional coactivator [Source:HGNC Symbol;Acc:HGNC:30021]	12200.5	19249	19384.7	490.168	758.603	13603.4	5.02617	0.411872	12.2032	2.98692e-34	1.16705e-31	ENSG00000130589	helicase with zinc finger 2, transcriptional coactivator [Source:HGNC Symbol;Acc:HGNC:30021]	27036.9	36707.8	15675.9	483.243	744.695	971.932
VASP	7767.61	0.326683	13.6645	1.65482e-42	3.78759e-40	ENSG00000125753	vasodilator-stimulated phosphoprotein [Source:HGNC Symbol;Acc:HGNC:12652]	11520.7	22940.3	10300.4	466.51	662.094	2792.57	2.74803	0.430515	6.38313	1.73502e-10	1.92847e-09	ENSG00000125753	vasodilator-stimulated phosphoprotein [Source:HGNC Symbol;Acc:HGNC:12652]	3221.45	9579.71	2148.23	459.919	649.955	696.179
SLC25A37	3596.43	0.302797	14.7337	3.91888e-49	1.34167e-46	ENSG00000147454	solute carrier family 25 (mitochondrial iron transporter), member 37 [Source:HGNC Symbol;Acc:HGNC:29786]	8239.58	6640.18	5807.52	269.851	306.733	531.53	1.35372	0.370854	3.65028	0.000261952	0.000947033	ENSG00000147454	solute carrier family 25 (mitochondrial iron transporter), member 37 [Source:HGNC Symbol;Acc:HGNC:29786]	986.935	587.911	741.061	266.039	301.109	306.127
IL7	607.082	0.321677	13.8185	1.97258e-43	4.9916e-41	ENSG00000104432	interleukin 7 [Source:HGNC Symbol;Acc:HGNC:6023]	935.155	1137.34	1417.08	36.9659	57.6059	272.627	2.45909	0.542764	4.53067	5.87959e-06	3.10656e-05	ENSG00000104432	interleukin 7 [Source:HGNC Symbol;Acc:HGNC:6023]	77.38	1267.2	141.442	36.4436	56.5498	56.7493
TSPAN33	3822.33	0.30015	14.7934	1.61633e-49	5.62829e-47	ENSG00000158457	tetraspanin 33 [Source:HGNC Symbol;Acc:HGNC:28743]	3298.1	10400.9	8310.71	192.223	418.952	1058.19	2.39492	0.437969	5.46824	4.54525e-08	3.54224e-07	ENSG00000158457	tetraspanin 33 [Source:HGNC Symbol;Acc:HGNC:28743]	1870.7	2921.52	651.602	189.507	411.271	304.528
IFI35	2184.56	0.29351	15.0724	2.45968e-51	9.36539e-49	ENSG00000068079	interferon-induced protein 35 [Source:HGNC Symbol;Acc:HGNC:5399]	2925.55	4637.91	4974.87	116.073	223.691	5025.92	5.585	0.409764	13.6298	2.66292e-42	1.8055e-39	ENSG00000068079	interferon-induced protein 35 [Source:HGNC Symbol;Acc:HGNC:5399]	12170.4	11087.4	6340.72	114.433	219.589	223.001
MS4A1	3489.2	0.385847	11.4566	2.17992e-30	2.02767e-28	ENSG00000156738	membrane-spanning 4-domains, subfamily A, member 1 [Source:HGNC Symbol;Acc:HGNC:7315]	3159.1	6385.47	10561.7	338.608	169.825	1644.76	3.29729	0.427387	7.71501	1.20977e-14	2.47785e-13	ENSG00000156738	membrane-spanning 4-domains, subfamily A, member 1 [Source:HGNC Symbol;Acc:HGNC:7315]	1436.28	2576.47	5043.56	333.824	166.712	311.722
MTF1	3833.15	0.306464	14.4036	4.91521e-47	1.50564e-44	ENSG00000188786	metal-regulatory transcription factor 1 [Source:HGNC Symbol;Acc:HGNC:7428]	5345.23	9786.6	6905.46	311.253	321.695	2184.74	3.28316	0.441425	7.43764	1.02497e-13	1.80161e-12	ENSG00000188786	metal-regulatory transcription factor 1 [Source:HGNC Symbol;Acc:HGNC:7428]	2178.86	8248.79	1738.41	306.855	315.798	319.715
KLF6	7833.55	0.309256	14.2574	4.03477e-46	1.1826e-43	ENSG00000067082	Kruppel-like factor 6 [Source:HGNC Symbol;Acc:HGNC:2235]	9401.67	20099	15551.1	587.758	649.376	11063	4.88223	0.386927	12.618	1.68106e-36	7.52476e-34	ENSG00000067082	Kruppel-like factor 6 [Source:HGNC Symbol;Acc:HGNC:2235]	20659.1	31683.5	12125.3	579.454	637.47	692.981
IFITM1	591.702	0.322895	13.637	2.41145e-42	5.42788e-40	ENSG00000185885	interferon induced transmembrane protein 1 [Source:HGNC Symbol;Acc:HGNC:5412]	593.81	1115.55	1688.93	25.1368	56.1097	6151.62	7.7503	0.437621	17.7101	3.50604e-70	8.0823e-67	ENSG00000185885	interferon induced transmembrane protein 1 [Source:HGNC Symbol;Acc:HGNC:5412]	15281.9	13044.7	8434.55	24.7817	55.081	68.7386
GPR137B	1181.92	0.303533	14.4942	1.31871e-47	4.16477e-45	ENSG00000077585	G protein-coupled receptor 137B [Source:HGNC Symbol;Acc:HGNC:11862]	1651.89	2857.66	2278.62	86.5003	117.456	736.969	3.56636	0.397737	8.96664	3.0569e-19	1.37635e-17	ENSG00000077585	G protein-coupled receptor 137B [Source:HGNC Symbol;Acc:HGNC:11862]	1087.39	2345.63	691.495	85.2781	115.303	96.7137
XAF1	3327.67	0.292241	15.0214	5.31872e-51	2.00639e-48	ENSG00000132530	XIAP associated factor 1 [Source:HGNC Symbol;Acc:HGNC:30932]	3940.13	6062.65	9101.33	211.445	246.134	6236.2	5.35245	0.384463	13.9219	4.66529e-44	3.52612e-41	ENSG00000132530	XIAP associated factor 1 [Source:HGNC Symbol;Acc:HGNC:30932]	13723.4	12980.9	9869.53	208.458	241.622	393.249
ATP2C1	1979.09	0.351563	12.4535	1.3387e-35	1.95484e-33	ENSG00000017260	ATPase, Ca++ transporting, type 2C, member 1 [Source:HGNC Symbol;Acc:HGNC:13211]	2595.55	4184.33	4583.5	218.838	160.848	1393.78	3.89977	0.372974	10.4559	1.37734e-25	1.87323e-23	ENSG00000017260	ATPase, Ca++ transporting, type 2C, member 1 [Source:HGNC Symbol;Acc:HGNC:13211]	2168	3214.88	2478.26	215.746	157.899	127.886
SLC43A3	2911.01	0.312604	13.9662	2.50522e-44	6.67091e-42	ENSG00000134802	solute carrier family 43, member 3 [Source:HGNC Symbol;Acc:HGNC:17466]	3768.04	8036.32	4919.71	227.71	260.349	1520.62	3.02855	0.460345	6.57886	4.74056e-11	5.71557e-10	ENSG00000134802	solute carrier family 43, member 3 [Source:HGNC Symbol;Acc:HGNC:17466]	1319.53	6093.12	984.051	224.493	255.576	246.98
PIM2	2697.23	0.322711	13.5049	1.46285e-41	3.13673e-39	ENSG00000102096	Pim-2 proto-oncogene, serine/threonine kinase [Source:HGNC Symbol;Acc:HGNC:8987]	4907.44	6487.62	4073.93	201.095	219.95	883.926	2.57848	0.392019	6.57743	4.78648e-11	5.76943e-10	ENSG00000102096	Pim-2 proto-oncogene, serine/threonine kinase [Source:HGNC Symbol;Acc:HGNC:8987]	986.935	2399.74	1217.37	198.253	215.917	285.345
RP11-79H23.3	290.245	0.389638	11.1801	5.10142e-29	4.10745e-27	ENSG00000261618		414.154	412.713	841.84	31.0514	18.7032	166.111	2.94943	0.610688	4.82969	1.36747e-06	8.22106e-06	ENSG00000261618		42.0839	744.207	139.024	30.6127	18.3603	22.38
CD40	2359.87	0.298185	14.5781	3.87046e-48	1.25148e-45	ENSG00000101017	CD40 molecule, TNF receptor superfamily member 5 [Source:HGNC Symbol;Acc:HGNC:11919]	2623.92	4354.59	6544.29	143.428	167.581	2016.2	3.52323	0.526322	6.69407	2.17052e-11	2.72973e-10	ENSG00000101017	CD40 molecule, TNF receptor superfamily member 5 [Source:HGNC Symbol;Acc:HGNC:11919]	886.477	9072.35	1515.97	141.401	164.508	316.517
RGL1	6388.58	0.317115	13.7075	9.15788e-43	2.15665e-40	ENSG00000143344	ral guanine nucleotide dissociation stimulator-like 1 [Source:HGNC Symbol;Acc:HGNC:30281]	8416.4	14573	13657.3	587.019	475.81	14278.5	5.54755	0.357315	15.5256	2.32664e-54	2.49464e-51	ENSG00000143344	ral guanine nucleotide dissociation stimulator-like 1 [Source:HGNC Symbol;Acc:HGNC:30281]	33616.9	29567.5	20835.5	578.725	467.087	605.06
FTH1P23	1165.28	0.387085	11.2176	3.34226e-29	2.75085e-27	ENSG00000242960	ferritin, heavy polypeptide 1 pseudogene 23 [Source:HGNC Symbol;Acc:HGNC:37641]	1611.23	3529.17	1560.23	121.988	68.8279	551.746	3.35229	0.381969	8.77635	1.68873e-18	6.65461e-17	ENSG00000242960	ferritin, heavy polypeptide 1 pseudogene 23 [Source:HGNC Symbol;Acc:HGNC:37641]	1011.37	1145.77	867.996	120.264	67.566	97.5129
UGCG	1150.73	0.375654	11.5547	6.9851e-31	6.82446e-29	ENSG00000148154	UDP-glucose ceramide glucosyltransferase [Source:HGNC Symbol;Acc:HGNC:12524]	1435.35	2402.72	2761.92	142.689	77.0573	514.833	3.09	0.448475	6.89003	5.57789e-12	7.57715e-11	ENSG00000148154	UDP-glucose ceramide glucosyltransferase [Source:HGNC Symbol;Acc:HGNC:12524]	511.794	1356.16	922.397	140.672	75.6445	82.3265
WTAP	2298.78	0.317309	13.6637	1.67176e-42	3.80498e-40	ENSG00000146457	Wilms tumor 1 associated protein [Source:HGNC Symbol;Acc:HGNC:16846]	3669.71	5501.47	4005.64	225.492	175.062	2364.02	3.95915	0.481243	8.22692	1.92087e-16	5.27468e-15	ENSG00000146457	Wilms tumor 1 associated protein [Source:HGNC Symbol;Acc:HGNC:16846]	1979.3	9752.83	1848.42	222.306	171.853	209.413
OAS1	3546.82	0.303924	14.261	3.8302e-46	1.13077e-43	ENSG00000089127	2'-5'-oligoadenylate synthetase 1, 40/46kDa [Source:HGNC Symbol;Acc:HGNC:8086]	5128.7	7145.51	8054.61	314.21	348.628	15388.6	6.42899	0.36225	17.7474	1.80526e-70	4.38061e-67	ENSG00000089127	2'-5'-oligoadenylate synthetase 1, 40/46kDa [Source:HGNC Symbol;Acc:HGNC:8086]	43995.3	26157.8	21245.4	309.771	342.236	281.349
DUSP6	3433.03	0.322547	13.4331	3.87117e-41	8.08797e-39	ENSG00000139318	dual specificity phosphatase 6 [Source:HGNC Symbol;Acc:HGNC:3072]	4731.57	10046.8	4926.28	341.565	327.68	2479.99	3.67217	0.410676	8.94177	3.82985e-19	1.68488e-17	ENSG00000139318	dual specificity phosphatase 6 [Source:HGNC Symbol;Acc:HGNC:3072]	2746.31	9039.89	2217.14	336.739	321.673	218.205
LILRB2	7643.2	0.32819	13.1924	9.71003e-40	1.86602e-37	ENSG00000277751	leukocyte immunoglobulin-like receptor, subfamily B (with TM and ITIM domains), member 2 [Source:HGNC Symbol;Acc:HGNC:6606]	9983.19	23915.5	10037.7	570.754	682.294	8288.49	4.39967	0.408756	10.7635	5.11611e-27	8.7687e-25	ENSG00000277751	leukocyte immunoglobulin-like receptor, subfamily B (with TM and ITIM domains), member 2 [Source:HGNC Symbol;Acc:HGNC:6606]	14551.5	26326.2	6969.36	562.69	669.785	651.418
IL10	762.068	0.364146	11.8783	1.53477e-32	1.76633e-30	ENSG00000136634	interleukin 10 [Source:HGNC Symbol;Acc:HGNC:5962]	1257.59	1973.67	1138.65	87.2396	47.8802	158.106	1.75103	0.470179	3.72418	0.00019595	0.000730041	ENSG00000136634	interleukin 10 [Source:HGNC Symbol;Acc:HGNC:5962]	309.52	343.85	96.7127	86.007	47.0024	65.5415
MAP3K8	3372.65	0.289105	14.9586	1.3692e-50	5.07116e-48	ENSG00000107968	mitogen-activated protein kinase kinase kinase 8 [Source:HGNC Symbol;Acc:HGNC:6860]	6226.49	7313.05	5773.37	311.253	313.466	2365.36	3.54465	0.423183	8.37616	5.46839e-17	1.63608e-15	ENSG00000107968	mitogen-activated protein kinase kinase kinase 8 [Source:HGNC Symbol;Acc:HGNC:6860]	3159.01	8283.66	1844.79	306.855	307.719	290.141
FNDC3B	4437.75	0.313711	13.7704	3.84081e-43	9.25909e-41	ENSG00000075420	fibronectin type III domain containing 3B [Source:HGNC Symbol;Acc:HGNC:24670]	5984.43	9413.39	10036.4	429.544	374.064	3633.97	3.69105	0.453743	8.13466	4.13099e-16	1.0706e-14	ENSG00000075420	fibronectin type III domain containing 3B [Source:HGNC Symbol;Acc:HGNC:24670]	3710.17	14197.6	2727.3	423.475	367.206	378.062
NINJ1	6971.92	0.309411	13.9476	3.25161e-44	8.5467e-42	ENSG00000131669	ninjurin 1 [Source:HGNC Symbol;Acc:HGNC:7824]	9308.06	19002.5	11649.2	473.164	642.643	8973.1	4.42244	0.448627	9.8577	6.34864e-23	5.59664e-21	ENSG00000131669	ninjurin 1 [Source:HGNC Symbol;Acc:HGNC:7824]	10664.9	34605	6736.04	466.479	630.861	735.344
RP11-384O8.1	25.7805	0.733802	5.87471	4.23589e-09	3.17875e-08	ENSG00000267034		29.3123	46.311	73.5461	1.47864	0.748129	17.7995	3.47062	0.86062	4.0327	5.51407e-05	0.000234678	ENSG00000267034		24.4358	72.1363	4.83563	1.45775	0.734413	3.19715
AC113404.1	614.427	0.364604	11.8156	3.24327e-32	3.63005e-30	ENSG00000254893	Ras-related protein Rap-1b-like protein [Source:UniProtKB/Swiss-Prot;Acc:A6NIZ1]	1005.13	1265.38	1243.72	85.761	47.1321	643.781	4.33727	0.425224	10.2	1.98327e-24	2.25219e-22	ENSG00000254893	Ras-related protein Rap-1b-like protein [Source:UniProtKB/Swiss-Prot;Acc:A6NIZ1]	886.477	1762.53	1044.5	84.5492	46.268	38.3658
RHOU	2104.64	0.303517	14.1868	1.10519e-45	3.1487e-43	ENSG00000116574	ras homolog family member U [Source:HGNC Symbol;Acc:HGNC:17794]	3483.43	5491.94	3083.68	185.569	205.735	533.372	2.08073	0.388385	5.35739	8.4433e-08	6.27666e-07	ENSG00000116574	ras homolog family member U [Source:HGNC Symbol;Acc:HGNC:17794]	669.27	1448.74	524.666	182.947	201.964	172.646
EREG	1630.28	0.374207	11.5052	1.24138e-30	1.17617e-28	ENSG00000124882	epiregulin [Source:HGNC Symbol;Acc:HGNC:3443]	3054.15	4504.42	1771.67	255.804	99.5011	791.657	3.04006	0.469844	6.47036	9.77718e-11	1.12835e-09	ENSG00000124882	epiregulin [Source:HGNC Symbol;Acc:HGNC:3443]	1152.56	2635.38	518.622	252.19	97.6769	93.5165
HERC6	1370.91	0.324428	13.2477	4.65235e-40	9.11256e-38	ENSG00000138642	HECT and RLD domain containing E3 ubiquitin protein ligase family member 6 [Source:HGNC Symbol;Acc:HGNC:26072]	2007.42	2371.39	3475.05	137.513	118.204	3143.3	5.57133	0.342065	16.2874	1.21353e-59	1.55417e-56	ENSG00000138642	HECT and RLD domain containing E3 ubiquitin protein ligase family member 6 [Source:HGNC Symbol;Acc:HGNC:26072]	6645.18	6025.79	5824.52	135.57	116.037	112.699
PTPRJ	12307.3	0.315212	13.6326	2.56247e-42	5.73613e-40	ENSG00000149177	protein tyrosine phosphatase, receptor type, J [Source:HGNC Symbol;Acc:HGNC:9673]	18165.1	33012.9	19340	992.905	1054.86	8461.01	3.70653	0.390922	9.48148	2.5069e-21	1.65351e-19	ENSG00000149177	protein tyrosine phosphatase, receptor type, J [Source:HGNC Symbol;Acc:HGNC:9673]	14930.3	23285.6	9292.88	978.876	1035.52	1242.89
PSMC1P1	585.121	0.351591	12.2021	3.02861e-34	4.04552e-32	ENSG00000241506	proteasome (prosome, macropain) 26S subunit, ATPase, 1 pseudogene 1 [Source:HGNC Symbol;Acc:HGNC:30147]	837.763	1249.03	1263.42	66.5387	47.1321	662.76	4.50463	0.370406	12.1613	4.99355e-34	1.90271e-31	ENSG00000241506	proteasome (prosome, macropain) 26S subunit, ATPase, 1 pseudogene 1 [Source:HGNC Symbol;Acc:HGNC:30147]	1357.54	1487.21	974.38	65.5985	46.268	45.5593
SIGLEC1	5515.29	0.295915	14.4754	1.73286e-47	5.43066e-45	ENSG00000088827	sialic acid binding Ig-like lectin 1, sialoadhesin [Source:HGNC Symbol;Acc:HGNC:11127]	6213.25	9259.47	16125	391.839	431.67	31115	6.74158	0.415577	16.2222	3.51308e-59	4.37758e-56	ENSG00000088827	sialic acid binding Ig-like lectin 1, sialoadhesin [Source:HGNC Symbol;Acc:HGNC:11127]	96066.7	49652.6	39508.3	386.303	423.756	652.218
MMP19	2679.99	0.307606	13.9084	5.63399e-44	1.47137e-41	ENSG00000123342	matrix metallopeptidase 19 [Source:HGNC Symbol;Acc:HGNC:7165]	5104.11	6160.72	4051.6	338.608	233.416	2458.84	3.76706	0.484058	7.78224	7.12489e-15	1.50685e-13	ENSG00000123342	matrix metallopeptidase 19 [Source:HGNC Symbol;Acc:HGNC:7165]	5807.58	7470.92	725.345	333.824	229.137	186.234
BST2	3725.11	0.309912	13.7892	2.9612e-43	7.22408e-41	ENSG00000130303	bone marrow stromal cell antigen 2 [Source:HGNC Symbol;Acc:HGNC:1119]	5092.77	8899.88	7281.07	226.232	340.399	6974.19	5.12611	0.427288	11.9968	3.69112e-33	1.24218e-30	ENSG00000130303	bone marrow stromal cell antigen 2 [Source:HGNC Symbol;Acc:HGNC:1119]	19182.1	12441.1	9168.36	223.035	334.158	496.357
HSP90AA2P	1287.29	0.377102	11.3148	1.10803e-29	9.42431e-28	ENSG00000224411	heat shock protein 90kDa alpha (cytosolic), class A member 2, pseudogene [Source:HGNC Symbol;Acc:HGNC:5256]	1612.17	2716	3036.4	170.783	98.0049	1147.66	4.16781	0.379186	10.9915	4.19995e-28	8.41908e-26	ENSG00000224411	heat shock protein 90kDa alpha (cytosolic), class A member 2, pseudogene [Source:HGNC Symbol;Acc:HGNC:5256]	2032.24	2109.99	2391.22	168.37	96.2081	87.9215
FCER1G	6499.94	0.326171	13.0748	4.59065e-39	8.34945e-37	ENSG00000158869	Fc fragment of IgE, high affinity I, receptor for; gamma polypeptide [Source:HGNC Symbol;Acc:HGNC:3611]	9905.65	15568.7	11689.9	768.152	502.743	5577.54	4.06861	0.340047	11.9649	5.42911e-33	1.80079e-30	ENSG00000158869	Fc fragment of IgE, high affinity I, receptor for; gamma polypeptide [Source:HGNC Symbol;Acc:HGNC:3611]	13036.5	10162.8	8465.98	757.299	493.525	549.11
TXNP4	120.379	0.506053	8.42176	3.70876e-17	7.61201e-16	ENSG00000262519	thioredoxin pseudogene 4 [Source:HGNC Symbol;Acc:HGNC:49484]	125.759	121.226	447.843	12.5684	7.48129	46.6336	2.92607	0.600432	4.87328	1.09759e-06	6.72304e-06	ENSG00000262519	thioredoxin pseudogene 4 [Source:HGNC Symbol;Acc:HGNC:49484]	31.2235	143.07	78.579	12.3908	7.34413	7.19358
TUBB	6190.8	0.301106	14.1247	2.67468e-45	7.46364e-43	ENSG00000224156	tubulin, beta class I [Source:HGNC Symbol;Acc:HGNC:20778]	7919.04	14498.1	12992.7	543.399	625.436	3442.86	3.33473	0.367861	9.0652	1.24375e-19	5.97322e-18	ENSG00000224156	tubulin, beta class I [Source:HGNC Symbol;Acc:HGNC:20778]	5973.2	9219.02	3764.54	535.721	613.969	550.708
PPIF	3808.21	0.334586	12.7077	5.35534e-37	8.90538e-35	ENSG00000108179	peptidylprolyl isomerase F [Source:HGNC Symbol;Acc:HGNC:9259]	5373.6	11331.2	5112.77	280.941	345.636	1443.44	2.53155	0.446542	5.66923	1.43437e-08	1.21477e-07	ENSG00000108179	peptidylprolyl isomerase F [Source:HGNC Symbol;Acc:HGNC:9259]	1174.28	5274.37	1201.65	276.972	339.299	394.048
CTD-2033D15.2	529.746	0.441257	9.62933	6.01224e-22	2.30645e-20	ENSG00000276107		555.042	1698.52	781.428	79.1071	38.9027	156.584	2.03759	0.535448	3.8054	0.000141575	0.000546998	ENSG00000276107		146.615	597.529	54.4009	77.9894	38.1895	24.7779
ETS2	5541.39	0.308913	13.748	5.23378e-43	1.23971e-40	ENSG00000157557	v-ets avian erythroblastosis virus E26 oncogene homolog 2 [Source:HGNC Symbol;Acc:HGNC:3489]	7653.33	14190.2	9852.55	517.523	507.98	2457.98	2.62612	0.468516	5.60519	2.08029e-08	1.70601e-07	ENSG00000157557	v-ets avian erythroblastosis virus E26 oncogene homolog 2 [Source:HGNC Symbol;Acc:HGNC:3489]	2172.07	9572.49	1482.12	510.211	498.666	512.343
RIPK2	825.801	0.310882	13.6589	1.78748e-42	4.04576e-40	ENSG00000104312	receptor-interacting serine-threonine kinase 2 [Source:HGNC Symbol;Acc:HGNC:10020]	1340.8	1596.37	1778.24	69.496	68.8279	998.178	4.22507	0.463793	9.10983	8.251e-20	4.12595e-18	ENSG00000104312	receptor-interacting serine-threonine kinase 2 [Source:HGNC Symbol;Acc:HGNC:10020]	1119.97	3769.12	865.578	68.514	67.566	98.3122
SNX9	2719.78	0.344313	12.3308	6.1854e-35	8.65977e-33	ENSG00000130340	sorting nexin 9 [Source:HGNC Symbol;Acc:HGNC:14973]	4263.51	7626.33	3681.25	229.928	217.706	980.594	2.67128	0.400728	6.66605	2.62776e-11	3.27087e-10	ENSG00000130340	sorting nexin 9 [Source:HGNC Symbol;Acc:HGNC:14973]	1285.59	2673.85	1191.98	226.679	213.714	291.74
RNF213	53981.2	0.285997	14.8294	9.45081e-50	3.31927e-47	ENSG00000173821	ring finger protein 213 [Source:HGNC Symbol;Acc:HGNC:14539]	61150.1	119629	127654	3583.48	5216.7	79933	4.85152	0.380856	12.7385	3.61438e-37	1.70042e-34	ENSG00000173821	ring finger protein 213 [Source:HGNC Symbol;Acc:HGNC:14539]	178904	165326	120243	3532.85	5121.06	6471.82
LACC1	953.057	0.383759	11.0308	2.71505e-28	2.04841e-26	ENSG00000179630	laccase (multicopper oxidoreductase) domain containing 1 [Source:HGNC Symbol;Acc:HGNC:26789]	1040.11	2370.03	2044.84	106.462	59.1022	482.024	3.27712	0.398233	8.22915	1.88552e-16	5.18686e-15	ENSG00000179630	laccase (multicopper oxidoreductase) domain containing 1 [Source:HGNC Symbol;Acc:HGNC:26789]	629.901	916.132	1088.02	104.958	58.0186	95.1151
ANXA5	10086.3	0.306515	13.8077	2.29185e-43	5.69342e-41	ENSG00000164111	annexin A5 [Source:HGNC Symbol;Acc:HGNC:543]	17195.9	25870.1	14555.6	1179.95	947.879	10492.7	4.26581	0.354702	12.0265	2.58e-33	8.87693e-31	ENSG00000164111	annexin A5 [Source:HGNC Symbol;Acc:HGNC:543]	23395.9	25654.1	11065.1	1163.28	930.501	747.333
HCK	12494.4	0.317601	13.3164	1.85894e-40	3.71251e-38	ENSG00000101336	HCK proto-oncogene, Src family tyrosine kinase [Source:HGNC Symbol;Acc:HGNC:4840]	17113.6	36430.4	17949.2	928.584	1228.43	8185.54	3.58014	0.402254	8.90019	5.57507e-19	2.38662e-17	ENSG00000101336	HCK proto-oncogene, Src family tyrosine kinase [Source:HGNC Symbol;Acc:HGNC:4840]	16487.4	21484.6	7739.43	915.464	1205.91	1280.46
PARP14	10831.1	0.312243	13.5145	1.28355e-41	2.76683e-39	ENSG00000173193	poly (ADP-ribose) polymerase family, member 14 [Source:HGNC Symbol;Acc:HGNC:29232]	10994.9	19131.9	31883.6	842.823	917.206	23662.6	5.49542	0.339793	16.1728	7.84054e-59	9.51285e-56	ENSG00000173193	poly (ADP-ribose) polymerase family, member 14 [Source:HGNC Symbol;Acc:HGNC:29232]	43263.6	48613.9	47183.7	830.915	900.39	1182.94
SLC41A2	542.698	0.420076	10.0438	9.78537e-24	4.69018e-22	ENSG00000136052	solute carrier family 41 (magnesium transporter), member 2 [Source:HGNC Symbol;Acc:HGNC:31045]	503.982	860.839	1751.97	56.9275	47.1321	269.798	3.03127	0.484904	6.25128	4.07107e-10	4.29021e-09	ENSG00000136052	solute carrier family 41 (magnesium transporter), member 2 [Source:HGNC Symbol;Acc:HGNC:31045]	183.269	1024.34	274.422	56.1232	46.268	34.3693
ATP5JP1	16.2156	0.883841	4.76464	1.89191e-06	1.02771e-05	ENSG00000237701	ATP synthase, H+ transporting, mitochondrial Fo complex, subunit F6 pseudogene 1 [Source:HGNC Symbol;Acc:HGNC:23933]	20.8022	34.0522	39.3997	2.21796	0	17.6469	4.47463	0.84485	5.29635	1.18137e-07	8.57345e-07	ENSG00000237701	ATP synthase, H+ transporting, mitochondrial Fo complex, subunit F6 pseudogene 1 [Source:HGNC Symbol;Acc:HGNC:23933]	35.2962	18.0341	49.5652	2.18662	0	0.799286
RP11-274E7.2	342.99	0.348537	12.0709	1.50566e-33	1.89914e-31	ENSG00000238000		345.128	674.233	936.4	14.0471	39.6508	307.33	4.09935	0.429832	9.5371	1.46882e-21	1.01377e-19	ENSG00000238000		507.722	727.375	508.95	13.8486	38.9239	47.1579
FSD1L	589.148	0.335854	12.5117	6.44612e-36	9.58472e-34	ENSG00000106701	fibronectin type III and SPRY domain containing 1-like [Source:HGNC Symbol;Acc:HGNC:13753]	934.21	1070.6	1357.98	66.5387	54.6134	132.106	1.69033	0.465183	3.63369	0.000279394	0.00100401	ENSG00000106701	fibronectin type III and SPRY domain containing 1-like [Source:HGNC Symbol;Acc:HGNC:13753]	107.246	361.884	154.74	65.5985	53.6121	49.5558
SKIL	1737.74	0.380142	11.0269	2.83474e-28	2.13081e-26	ENSG00000136603	SKI-like proto-oncogene [Source:HGNC Symbol;Acc:HGNC:10897]	2236.24	3869.69	3802.07	258.022	117.456	1311.55	3.83454	0.383626	9.99551	1.59466e-23	1.54458e-21	ENSG00000136603	SKI-like proto-oncogene [Source:HGNC Symbol;Acc:HGNC:10897]	2362.13	2703.91	2294.51	254.377	115.303	139.076
SLC7A7	5306.79	0.336244	12.4655	1.1514e-35	1.68738e-33	ENSG00000155465	solute carrier family 7 (amino acid transporter light chain, y+L system), member 7 [Source:HGNC Symbol;Acc:HGNC:11065]	7415.05	14040.4	8853.11	545.617	412.967	4395.6	3.94288	0.370481	10.6426	1.88837e-26	3.02303e-24	ENSG00000155465	solute carrier family 7 (amino acid transporter light chain, y+L system), member 7 [Source:HGNC Symbol;Acc:HGNC:11065]	10419.2	8849.93	5603.29	537.908	405.396	557.902
ADGRE1	1013.1	0.312167	13.4185	4.71442e-41	9.65176e-39	ENSG00000174837	adhesion G protein-coupled receptor E1 [Source:HGNC Symbol;Acc:HGNC:3336]	1941.23	2030.87	1801.88	113.855	82.2942	465.615	2.49754	0.524378	4.76286	1.90872e-06	1.12161e-05	ENSG00000174837	adhesion G protein-coupled receptor E1 [Source:HGNC Symbol;Acc:HGNC:3336]	226.71	1875.54	392.895	112.246	80.7854	105.506
SGTB	1399.52	0.305966	13.6849	1.25036e-42	2.92764e-40	ENSG00000197860	small glutamine-rich tetratricopeptide repeat (TPR)-containing, beta [Source:HGNC Symbol;Acc:HGNC:23567]	2015.93	3398.41	2570.17	124.945	141.396	1092.79	3.63277	0.412583	8.80496	1.30899e-18	5.25249e-17	ENSG00000197860	small glutamine-rich tetratricopeptide repeat (TPR)-containing, beta [Source:HGNC Symbol;Acc:HGNC:23567]	1054.81	3773.93	1323.75	123.179	138.804	142.273
IRF7	4374.59	0.297026	14.0905	4.34508e-45	1.1961e-42	ENSG00000185507	interferon regulatory factor 7 [Source:HGNC Symbol;Acc:HGNC:6122]	5932.42	9301.7	9672.63	309.035	395.76	9668.36	5.3139	0.409216	12.9856	1.47704e-38	7.82745e-36	ENSG00000185507	interferon regulatory factor 7 [Source:HGNC Symbol;Acc:HGNC:6122]	21115.3	22979	12604.1	304.669	388.504	618.648
PLEK	7363.98	0.311484	13.4295	4.062e-41	8.44336e-39	ENSG00000115956	pleckstrin [Source:HGNC Symbol;Acc:HGNC:9070]	11895.1	19287.2	10842.8	631.378	719.7	9220.74	4.44383	0.391851	11.3406	8.25694e-30	1.99312e-27	ENSG00000115956	pleckstrin [Source:HGNC Symbol;Acc:HGNC:9070]	14567.8	28400.1	10241.9	622.457	706.505	785.699
LAP3	3118.81	0.303126	13.7984	2.60483e-43	6.39297e-41	ENSG00000002549	leucine aminopeptidase 3 [Source:HGNC Symbol;Acc:HGNC:18449]	2696.73	5836.55	9294.39	179.654	329.177	7447.32	5.58897	0.373778	14.9527	1.4967e-50	1.40828e-47	ENSG00000002549	leucine aminopeptidase 3 [Source:HGNC Symbol;Acc:HGNC:18449]	15575.1	13370.5	14872	177.116	323.142	366.073
ACTR3	6554.49	0.308355	13.5512	7.79616e-42	1.70765e-39	ENSG00000115091	ARP3 actin-related protein 3 homolog (yeast) [Source:HGNC Symbol;Acc:HGNC:170]	9245.65	15447.4	12689.3	706.049	641.895	5281.52	3.89417	0.341271	11.4108	3.69437e-30	9.35873e-28	ENSG00000115091	ARP3 actin-related protein 3 homolog (yeast) [Source:HGNC Symbol;Acc:HGNC:170]	9147.14	11494.9	9140.55	696.073	630.126	580.282
ADAM9	2408.66	0.358134	11.6644	1.93759e-31	1.99342e-29	ENSG00000282230	ADAM metallopeptidase domain 9 [Source:HGNC Symbol;Acc:HGNC:216]	3254.61	5491.94	4980.12	336.39	222.942	1753.76	3.72464	0.341586	10.904	1.10322e-27	2.09317e-25	ENSG00000282230	ADAM metallopeptidase domain 9 [Source:HGNC Symbol;Acc:HGNC:216]	4584.43	2837.36	2388.8	331.637	218.855	161.456
PBXIP1	6403.78	0.362973	11.5027	1.27811e-30	1.20536e-28	ENSG00000163346	pre-B-cell leukemia homeobox interacting protein 1 [Source:HGNC Symbol;Acc:HGNC:21199]	8624.42	20003.6	7960.05	395.535	591.022	1555.61	1.99728	0.413261	4.83296	1.34515e-06	8.09848e-06	ENSG00000163346	pre-B-cell leukemia homeobox interacting protein 1 [Source:HGNC Symbol;Acc:HGNC:21199]	3522.83	1560.55	2455.29	389.947	580.186	824.864
CLIC4P1	46.8801	0.65233	6.39209	1.63629e-10	1.44576e-09	ENSG00000236739	chloride intracellular channel 4 pseudogene 1 [Source:HGNC Symbol;Acc:HGNC:49797]	67.1345	61.2939	139.212	2.95727	0	67.9823	3.56581	1.15473	3.08801	0.00201499	0.0057082	ENSG00000236739	chloride intracellular channel 4 pseudogene 1 [Source:HGNC Symbol;Acc:HGNC:49797]	81.4527	214.004	99.1305	2.91549	0	10.3907
OASL	1930.52	0.295909	14.0758	5.35e-45	1.46285e-42	ENSG00000135114	2'-5'-oligoadenylate synthetase-like [Source:HGNC Symbol;Acc:HGNC:8090]	2874.49	3218.61	4907.89	153.778	198.254	11852.1	6.63256	0.42808	15.4937	3.82339e-54	4.00631e-51	ENSG00000135114	2'-5'-oligoadenylate synthetase-like [Source:HGNC Symbol;Acc:HGNC:8090]	22789.1	37563.8	10189.9	151.606	194.619	223.8
FTH1P8	1787.31	0.307471	13.5429	8.72602e-42	1.9011e-39	ENSG00000219507	ferritin, heavy polypeptide 1 pseudogene 8 [Source:HGNC Symbol;Acc:HGNC:3995]	3870.16	3561.86	2743.53	234.364	141.396	1093.84	3.38155	0.386704	8.74456	2.23892e-18	8.61646e-17	ENSG00000219507	ferritin, heavy polypeptide 1 pseudogene 8 [Source:HGNC Symbol;Acc:HGNC:3995]	2078.4	2651.01	1295.95	231.053	138.804	167.85
CCND2	2378.51	0.396467	10.5007	8.57385e-26	5.1903e-24	ENSG00000118971	cyclin D2 [Source:HGNC Symbol;Acc:HGNC:1583]	1890.17	2296.48	9517.66	150.821	215.461	344.553	1.33186	0.385636	3.45366	0.000553026	0.00183592	ENSG00000118971	cyclin D2 [Source:HGNC Symbol;Acc:HGNC:1583]	266.079	504.954	741.061	148.69	211.511	195.026
ADAR	13987.5	0.296321	14.045	8.26635e-45	2.2452e-42	ENSG00000160710	adenosine deaminase, RNA-specific [Source:HGNC Symbol;Acc:HGNC:225]	17287.6	28895.3	33546.2	1204.35	1248.63	23523.9	4.95888	0.366965	13.5132	1.30704e-41	8.36959e-39	ENSG00000160710	adenosine deaminase, RNA-specific [Source:HGNC Symbol;Acc:HGNC:225]	53773.7	47672.5	35589	1187.33	1225.74	1695.29
CTD-2651B20.6	588.13	0.354904	11.72	1.00661e-31	1.07357e-29	ENSG00000260035		1142.23	1225.88	978.426	39.9232	56.8578	410.725	3.44479	0.485713	7.09223	1.31967e-12	1.95136e-11	ENSG00000260035		726.286	1264.79	294.974	39.3591	55.8154	83.1258
ZNFX1	6945.64	0.291413	14.2719	3.2763e-46	9.74306e-44	ENSG00000124201	zinc finger, NFX1-type containing 1 [Source:HGNC Symbol;Acc:HGNC:29271]	8573.36	15676.3	15340.9	570.015	747.381	11106.4	4.8391	0.370015	13.0781	4.39135e-39	2.53079e-36	ENSG00000124201	zinc finger, NFX1-type containing 1 [Source:HGNC Symbol;Acc:HGNC:29271]	20864.1	29781.5	13952	561.961	733.678	744.935
RNVU1-6	50.3631	0.565298	7.35635	1.89007e-13	2.37372e-12	ENSG00000201558	RNA, variant U1 small nuclear 6 [Source:HGNC Symbol;Acc:HGNC:48314]	102.12	68.1044	118.199	6.65387	2.99252	20.7011	2.75015	0.702661	3.91391	9.08132e-05	0.000366954	ENSG00000201558	RNA, variant U1 small nuclear 6 [Source:HGNC Symbol;Acc:HGNC:48314]	20.3632	57.7091	32.6405	6.55985	2.93765	3.99643
TDRD7	1174.84	0.350135	11.8758	1.58066e-32	1.81402e-30	ENSG00000196116	tudor domain containing 7 [Source:HGNC Symbol;Acc:HGNC:30831]	1654.72	2175.25	2863.05	158.954	85.2867	1984.05	4.96829	0.375092	13.2455	4.79038e-40	2.83154e-37	ENSG00000196116	tudor domain containing 7 [Source:HGNC Symbol;Acc:HGNC:30831]	3773.97	4483.27	3297.9	156.708	83.7231	108.703
TBK1	528.431	0.392724	10.5868	3.42951e-26	2.16623e-24	ENSG00000183735	TANK-binding kinase 1 [Source:HGNC Symbol;Acc:HGNC:11584]	693.093	964.358	1356.66	73.9319	46.384	689.488	4.60775	0.402996	11.4337	2.83665e-30	7.30635e-28	ENSG00000183735	TANK-binding kinase 1 [Source:HGNC Symbol;Acc:HGNC:11584]	1194.64	1140.96	1647.74	72.8873	45.5336	35.1686
TRIB1	2591.65	0.332653	12.4929	8.15993e-36	1.20451e-33	ENSG00000173334	tribbles pseudokinase 1 [Source:HGNC Symbol;Acc:HGNC:16891]	3585.55	7554.14	3662.86	233.625	240.898	668.072	2.01897	0.400387	5.04255	4.59357e-07	3.0139e-06	ENSG00000173334	tribbles pseudokinase 1 [Source:HGNC Symbol;Acc:HGNC:16891]	969.287	1683.18	623.797	230.324	236.481	265.363
CEMIP	3192.5	0.356368	11.6586	2.07327e-31	2.12229e-29	ENSG00000103888	cell migration inducing protein, hyaluronan binding [Source:HGNC Symbol;Acc:HGNC:29213]	3765.21	11177.3	3360.8	238.061	311.222	822.883	1.53605	0.526671	2.91652	0.00353963	0.00928007	ENSG00000103888	cell migration inducing protein, hyaluronan binding [Source:HGNC Symbol;Acc:HGNC:29213]	393.688	3444.51	264.751	234.697	305.516	294.137
HSP90AB1	6779.66	0.318767	13.0324	8.00168e-39	1.43611e-36	ENSG00000096384	heat shock protein 90kDa alpha (cytosolic), class B member 1 [Source:HGNC Symbol;Acc:HGNC:5258]	8204.59	12965.7	17511.9	684.609	629.176	3970.78	3.42407	0.338194	10.1246	4.29858e-24	4.57704e-22	ENSG00000096384	heat shock protein 90kDa alpha (cytosolic), class B member 1 [Source:HGNC Symbol;Acc:HGNC:5258]	7223.5	7793.13	6852.09	674.936	617.641	663.408
ACTG1	19712.5	0.300147	13.8354	1.55898e-43	3.99463e-41	ENSG00000184009	actin gamma 1 [Source:HGNC Symbol;Acc:HGNC:144]	22112.8	48734.1	41455.1	1375.13	1920.45	10739.7	3.22072	0.392602	8.20351	2.33467e-16	6.29106e-15	ENSG00000184009	actin gamma 1 [Source:HGNC Symbol;Acc:HGNC:144]	15573.8	29525.4	13493.8	1355.7	1885.24	2604.08
HSP90AB3P	1924.21	0.354947	11.6958	1.33995e-31	1.39977e-29	ENSG00000183199	heat shock protein 90kDa alpha (cytosolic), class B member 3, pseudogene [Source:HGNC Symbol;Acc:HGNC:5259]	2165.32	3132.8	5697.2	215.142	154.863	1218.05	3.59272	0.352554	10.1905	2.1856e-24	2.46195e-22	ENSG00000183199	heat shock protein 90kDa alpha (cytosolic), class B member 3, pseudogene [Source:HGNC Symbol;Acc:HGNC:5259]	2115.05	2227.81	2426.28	212.102	152.023	175.044
TLR8	2913.35	0.330035	12.5623	3.40509e-36	5.17637e-34	ENSG00000101916	toll-like receptor 8 [Source:HGNC Symbol;Acc:HGNC:15632]	4246.49	6625.19	5714.27	380.749	277.556	3918.18	4.59699	0.363783	12.6366	1.32604e-36	5.99382e-34	ENSG00000101916	toll-like receptor 8 [Source:HGNC Symbol;Acc:HGNC:15632]	8021.73	5607.4	9002.74	375.369	272.467	229.395
RP11-478C6.4	707.285	0.438377	9.45142	3.34273e-21	1.162e-19	ENSG00000250321		983.379	706.924	2337.72	138.253	31.4214	670.315	4.1571	0.445428	9.33282	1.03089e-20	6.0547e-19	ENSG00000250321		1200.07	678.082	1931.84	136.299	30.8453	44.76
LILRB1	7047.54	0.373349	11.0822	1.52993e-28	1.18275e-26	ENSG00000276452	leukocyte immunoglobulin-like receptor, subfamily B (with TM and ITIM domains), member 1 [Source:HGNC Symbol;Acc:HGNC:6605]	5137.21	25789.8	9538.67	448.766	624.688	4890.47	3.73406	0.407961	9.15298	5.53846e-20	2.84672e-18	ENSG00000276452	leukocyte immunoglobulin-like receptor, subfamily B (with TM and ITIM domains), member 1 [Source:HGNC Symbol;Acc:HGNC:6605]	6656.04	15826.7	5078.62	442.426	613.235	725.752
BAZ1A	1403.58	0.395946	10.4425	1.58538e-25	9.2935e-24	ENSG00000198604	bromodomain adjacent to zinc finger domain, 1A [Source:HGNC Symbol;Acc:HGNC:960]	1922.32	2619.29	3439.59	233.625	121.197	1941.44	4.68524	0.397074	11.7994	3.93088e-32	1.20822e-29	ENSG00000198604	bromodomain adjacent to zinc finger domain, 1A [Source:HGNC Symbol;Acc:HGNC:960]	3537.76	3822.02	3856.42	230.324	118.975	83.1258
CCR1	4517.37	0.341581	12.0935	1.14269e-33	1.45938e-31	ENSG00000163823	chemokine (C-C motif) receptor 1 [Source:HGNC Symbol;Acc:HGNC:1602]	4747.64	9108.28	11919.7	477.6	371.072	8502.32	5.15439	0.343906	14.9878	8.82515e-51	8.47674e-48	ENSG00000163823	chemokine (C-C motif) receptor 1 [Source:HGNC Symbol;Acc:HGNC:1602]	20716.1	14851.7	14144.2	470.852	364.269	466.783
CASP4	1756.7	0.341649	12.0862	1.24928e-33	1.58558e-31	ENSG00000196954	caspase 4, apoptosis-related cysteine peptidase [Source:HGNC Symbol;Acc:HGNC:1505]	2399.82	3155.96	4452.17	216.62	166.085	2866.78	4.88086	0.373834	13.0562	5.8555e-39	3.2139e-36	ENSG00000196954	caspase 4, apoptosis-related cysteine peptidase [Source:HGNC Symbol;Acc:HGNC:1505]	4209.75	7195.6	5273.26	213.56	163.04	145.47
APOBEC3A	796.999	0.337579	12.2054	2.90714e-34	3.92185e-32	ENSG00000128383	apolipoprotein B mRNA editing enzyme, catalytic polypeptide-like 3A [Source:HGNC Symbol;Acc:HGNC:17343]	1005.13	785.925	2763.23	51.013	66.5835	9401.84	7.56731	0.450818	16.7857	3.10288e-63	4.76861e-60	ENSG00000128383	apolipoprotein B mRNA editing enzyme, catalytic polypeptide-like 3A [Source:HGNC Symbol;Acc:HGNC:17343]	11009.7	35394.9	9783.69	50.2922	65.3627	107.104
FAM49A	2215.96	0.337485	12.2035	2.97787e-34	4.004e-32	ENSG00000197872	family with sequence similarity 49, member A [Source:HGNC Symbol;Acc:HGNC:25373]	2949.19	5299.88	4365.49	280.202	208.728	2596.21	4.24893	0.400945	10.5973	3.06778e-26	4.68345e-24	ENSG00000197872	family with sequence similarity 49, member A [Source:HGNC Symbol;Acc:HGNC:25373]	3980.32	8280.05	2648.72	276.243	204.901	187.033
OSGIN2	661.034	0.338138	12.1633	4.8754e-34	6.38677e-32	ENSG00000164823	oxidative stress induced growth inhibitor family member 2 [Source:HGNC Symbol;Acc:HGNC:1355]	969.195	1389.33	1402.63	81.3251	62.0947	504.297	3.64557	0.4055	8.9903	2.46546e-19	1.1333e-17	ENSG00000164823	oxidative stress induced growth inhibitor family member 2 [Source:HGNC Symbol;Acc:HGNC:1355]	676.057	1458.36	690.287	80.176	60.9563	59.9465
ACTR3P2	437.698	0.35241	11.6646	1.93203e-31	1.99273e-29	ENSG00000232267	ACTR3 pseudogene 2 [Source:HGNC Symbol;Acc:HGNC:38676]	737.534	845.856	904.88	61.3634	40.399	370.428	3.87523	0.385332	10.0568	8.56993e-24	8.79844e-22	ENSG00000232267	ACTR3 pseudogene 2 [Source:HGNC Symbol;Acc:HGNC:38676]	699.136	824.759	563.351	60.4964	39.6583	35.1686
GPR68	1632.08	0.322912	12.705	5.5462e-37	9.18527e-35	ENSG00000119714	G protein-coupled receptor 68 [Source:HGNC Symbol;Acc:HGNC:4519]	1954.47	5186.83	2163.04	106.462	204.987	261.401	1.1745	0.378031	3.10689	0.0018907	0.00539789	ENSG00000119714	G protein-coupled receptor 68 [Source:HGNC Symbol;Acc:HGNC:4519]	300.017	486.92	303.436	104.958	201.229	171.847
ABI1	2094.41	0.323527	12.6763	7.99866e-37	1.28804e-34	ENSG00000136754	abl-interactor 1 [Source:HGNC Symbol;Acc:HGNC:11320]	2770.48	4873.55	4273.56	236.582	194.514	2465	4.33044	0.37488	11.5515	7.2509e-31	1.92128e-28	ENSG00000136754	abl-interactor 1 [Source:HGNC Symbol;Acc:HGNC:11320]	5199.4	6088.31	2866.32	233.239	190.947	211.811
LAIR1	3690.78	0.314038	13.0354	7.70069e-39	1.3882e-36	ENSG00000274110	leukocyte-associated immunoglobulin-like receptor 1 [Source:HGNC Symbol;Acc:HGNC:6477]	5314.97	9556.41	6116.15	312.732	371.072	3142.21	3.80348	0.40626	9.36219	7.81018e-21	4.68865e-19	ENSG00000274110	leukocyte-associated immunoglobulin-like receptor 1 [Source:HGNC Symbol;Acc:HGNC:6477]	5792.64	8655.16	3272.51	308.313	364.269	460.389
HLA-E	40694.8	0.336125	12.1644	4.81205e-34	6.34459e-32	ENSG00000233904	major histocompatibility complex, class I, E [Source:HGNC Symbol;Acc:HGNC:4962]	53307.6	121780	56437.5	2583.18	4479.05	39938.3	4.10709	0.409194	10.037	1.04775e-23	1.05935e-21	ENSG00000233904	major histocompatibility complex, class I, E [Source:HGNC Symbol;Acc:HGNC:4962]	88373.4	89414.2	49469.7	2546.68	4396.93	5428.75
FAM129B	6904.21	0.308956	13.2176	6.94177e-40	1.34674e-37	ENSG00000136830	family with sequence similarity 129, member B [Source:HGNC Symbol;Acc:HGNC:25282]	7521.9	21544.1	10276.8	488.69	847.63	3025.72	2.80395	0.402457	6.96708	3.23594e-12	4.53612e-11	ENSG00000136830	family with sequence similarity 129, member B [Source:HGNC Symbol;Acc:HGNC:25282]	4760.91	8810.25	2543.54	481.785	832.09	725.752
CPD	2562.9	0.34719	11.7513	6.95335e-32	7.51423e-30	ENSG00000108582	carboxypeptidase D [Source:HGNC Symbol;Acc:HGNC:2301]	4450.73	6212.48	3872.99	428.805	201.995	1239.02	3.00591	0.391295	7.68197	1.56664e-14	3.1459e-13	ENSG00000108582	carboxypeptidase D [Source:HGNC Symbol;Acc:HGNC:2301]	1967.08	2338.42	2302.97	422.746	198.291	204.617
UBE2L6	2355.21	0.29811	13.6686	1.56286e-42	3.61775e-40	ENSG00000156587	ubiquitin-conjugating enzyme E2L 6 [Source:HGNC Symbol;Acc:HGNC:12490]	2445.21	4297.39	6628.34	129.381	302.244	5365.34	5.31228	0.416076	12.7676	2.48739e-37	1.19939e-34	ENSG00000156587	ubiquitin-conjugating enzyme E2L 6 [Source:HGNC Symbol;Acc:HGNC:12490]	12736.5	10271	8440.6	127.553	296.703	319.715
DDX58	1350.09	0.302843	13.4225	4.46697e-41	9.19135e-39	ENSG00000107201	DEAD (Asp-Glu-Ala-Asp) box polypeptide 58 [Source:HGNC Symbol;Acc:HGNC:19102]	1837.22	2182.06	3652.35	126.423	124.189	6000.97	6.30138	0.35254	17.8742	1.87276e-71	5.75626e-68	ENSG00000107201	DEAD (Asp-Glu-Ala-Asp) box polypeptide 58 [Source:HGNC Symbol;Acc:HGNC:19102]	12923.8	11422.8	11239.2	124.637	121.913	173.445
LUCAT1	752.226	0.334294	12.1252	7.77158e-34	1.00835e-31	ENSG00000248323	lung cancer associated transcript 1 (non-protein coding) [Source:HGNC Symbol;Acc:HGNC:48498]	985.27	2077.18	1216.14	78.3678	80.7979	400.111	2.37943	0.546812	4.35146	1.35235e-05	6.60351e-05	ENSG00000248323	lung cancer associated transcript 1 (non-protein coding) [Source:HGNC Symbol;Acc:HGNC:48498]	142.542	1849.09	178.918	77.2605	79.3166	73.5344
CHMP5	702.811	0.319872	12.6689	8.79652e-37	1.40541e-34	ENSG00000086065	charged multivesicular body protein 5 [Source:HGNC Symbol;Acc:HGNC:26942]	1060.91	1420.66	1507.7	77.6285	79.3017	923.604	4.45535	0.36921	12.0673	1.57301e-33	5.66592e-31	ENSG00000086065	charged multivesicular body protein 5 [Source:HGNC Symbol;Acc:HGNC:26942]	2222.3	1279.22	1816.99	76.5316	77.8478	68.7386
SRGN	11392.3	0.335841	12.0608	1.70168e-33	2.13976e-31	ENSG00000122862	serglycin [Source:HGNC Symbol;Acc:HGNC:9361]	15228.2	31329.4	18144.9	1552.57	1235.91	19438.5	4.84751	0.352937	13.7348	6.28324e-43	4.32371e-40	ENSG00000122862	serglycin [Source:HGNC Symbol;Acc:HGNC:9361]	39087.8	52319.3	21640.7	1530.63	1213.25	839.251
KYNU	6114.04	0.307818	13.1477	1.75538e-39	3.31092e-37	ENSG00000115919	kynureninase [Source:HGNC Symbol;Acc:HGNC:6469]	10844.6	13804.8	9979.95	899.751	695.012	5340.94	3.63736	0.426631	8.52577	1.51793e-17	5.07869e-16	ENSG00000115919	kynureninase [Source:HGNC Symbol;Acc:HGNC:6469]	5250.98	18622	6155.76	887.038	682.27	447.6
PSMD1	1673.89	0.35365	11.4112	3.67579e-30	3.32052e-28	ENSG00000173692	proteasome (prosome, macropain) 26S subunit, non-ATPase, 1 [Source:HGNC Symbol;Acc:HGNC:9554]	2334.58	3436.55	3718.02	257.283	147.381	1302.62	3.70892	0.363289	10.2093	1.80205e-24	2.06163e-22	ENSG00000173692	proteasome (prosome, macropain) 26S subunit, non-ATPase, 1 [Source:HGNC Symbol;Acc:HGNC:9554]	2462.59	2575.27	2234.06	253.648	144.679	145.47
YWHAZP3	319.065	0.386858	10.4313	1.78501e-25	1.04188e-23	ENSG00000229932	tyrosine 3-monooxygenase/tryptophan 5-monooxygenase activation protein, zeta pseudogene 3 [Source:HGNC Symbol;Acc:HGNC:31101]	503.036	558.456	745.968	49.5343	17.9551	296.976	3.96909	0.412604	9.61961	6.60788e-22	4.88231e-20	ENSG00000229932	tyrosine 3-monooxygenase/tryptophan 5-monooxygenase activation protein, zeta pseudogene 3 [Source:HGNC Symbol;Acc:HGNC:31101]	547.091	508.561	621.379	48.8345	17.6259	38.3658
RIN2	4641.13	0.29934	13.4747	2.20235e-41	4.64902e-39	ENSG00000132669	Ras and Rab interactor 2 [Source:HGNC Symbol;Acc:HGNC:18750]	8221.61	10507.1	7584.44	544.878	466.084	11266.8	5.11589	0.434606	11.7713	5.48539e-32	1.66384e-29	ENSG00000132669	Ras and Rab interactor 2 [Source:HGNC Symbol;Acc:HGNC:18750]	21587.7	36514.2	7995.72	537.179	457.539	508.346
YWHAZP2	184.807	0.413522	9.75261	1.79785e-22	7.42862e-21	ENSG00000213236	tyrosine 3-monooxygenase/tryptophan 5-monooxygenase activation protein, zeta pseudogene 2 [Source:HGNC Symbol;Acc:HGNC:31078]	304.469	261.521	483.303	29.5727	12.7182	179.096	4.04088	0.438986	9.20504	3.41542e-20	1.81206e-18	ENSG00000213236	tyrosine 3-monooxygenase/tryptophan 5-monooxygenase activation protein, zeta pseudogene 2 [Source:HGNC Symbol;Acc:HGNC:31078]	308.163	296.961	411.029	29.1549	12.485	16.785
SLC30A4	925.943	0.332966	12.0888	1.21039e-33	1.54102e-31	ENSG00000104154	solute carrier family 30 (zinc transporter), member 4 [Source:HGNC Symbol;Acc:HGNC:11015]	1211.26	2028.15	2014.64	108.68	85.2867	461.218	2.24788	0.560945	4.00731	6.14141e-05	0.000258383	ENSG00000104154	solute carrier family 30 (zinc transporter), member 4 [Source:HGNC Symbol;Acc:HGNC:11015]	188.699	2078.73	204.305	107.144	83.7231	104.707
CCT3	3261.61	0.300209	13.4055	5.61537e-41	1.14388e-38	ENSG00000163468	chaperonin containing TCP1, subunit 3 (gamma) [Source:HGNC Symbol;Acc:HGNC:1616]	4085.75	7552.78	6862.12	303.121	350.124	1882.62	3.22879	0.355531	9.08161	1.06982e-19	5.23057e-18	ENSG00000163468	chaperonin containing TCP1, subunit 3 (gamma) [Source:HGNC Symbol;Acc:HGNC:1616]	4023.76	3014.1	3210.86	298.838	343.705	404.439
CKAP4	1313.21	0.319359	12.5957	2.23094e-36	3.42984e-34	ENSG00000136026	cytoskeleton-associated protein 4 [Source:HGNC Symbol;Acc:HGNC:16991]	1766.3	3501.93	2181.43	107.201	147.381	938.547	3.3666	0.443829	7.58534	3.31605e-14	6.29162e-13	ENSG00000136026	cytoskeleton-associated protein 4 [Source:HGNC Symbol;Acc:HGNC:16991]	1415.92	3069.4	725.345	105.687	144.679	170.248
TUBBP1	1040.9	0.31827	12.6138	1.77196e-36	2.7554e-34	ENSG00000127589	tubulin, beta pseudogene 1 [Source:HGNC Symbol;Acc:HGNC:12414]	1290.68	2450.4	2151.22	76.1498	108.479	577.934	3.04581	0.448926	6.78466	1.16359e-11	1.51803e-10	ENSG00000127589	tubulin, beta pseudogene 1 [Source:HGNC Symbol;Acc:HGNC:12414]	992.365	1583.39	546.427	75.0739	106.49	163.854
PTPN1	4004.44	0.301636	13.3055	2.1515e-40	4.27582e-38	ENSG00000196396	protein tyrosine phosphatase, non-receptor type 1 [Source:HGNC Symbol;Acc:HGNC:9642]	5061.56	10031.8	7605.46	337.129	445.885	2273.07	3.07449	0.402728	7.63416	2.27305e-14	4.43875e-13	ENSG00000196396	protein tyrosine phosphatase, non-receptor type 1 [Source:HGNC Symbol;Acc:HGNC:9642]	3159.01	6762.78	2416.61	332.366	437.71	529.927
NFKBIZ	4370.65	0.308489	13.0038	1.16365e-38	2.07023e-36	ENSG00000144802	nuclear factor of kappa light polypeptide gene enhancer in B-cells inhibitor, zeta [Source:HGNC Symbol;Acc:HGNC:29805]	6110.19	11102.4	7571.31	430.283	460.847	1716.92	2.3839	0.424743	5.61258	1.99332e-08	1.64111e-07	ENSG00000144802	nuclear factor of kappa light polypeptide gene enhancer in B-cells inhibitor, zeta [Source:HGNC Symbol;Acc:HGNC:29805]	1775.67	5535.26	1580.04	424.204	452.398	533.923
TAP1	6078.51	0.290132	13.8051	2.37293e-43	5.85914e-41	ENSG00000224748	transporter 1, ATP-binding cassette, sub-family B (MDR/TAP) [Source:HGNC Symbol;Acc:HGNC:43]	5530.56	11200.4	17731.2	352.655	763.84	9835.58	4.77907	0.397756	12.0151	2.96124e-33	1.00388e-30	ENSG00000224748	transporter 1, ATP-binding cassette, sub-family B (MDR/TAP) [Source:HGNC Symbol;Acc:HGNC:43]	17155.3	26517.3	13375.4	347.672	749.836	868.025
PAX5	5095.08	0.306529	13.057	5.79365e-39	1.04906e-36	ENSG00000196092	paired box 5 [Source:HGNC Symbol;Acc:HGNC:8619]	4685.23	8360.49	15901.7	401.45	445.885	1609.53	2.25701	0.390417	5.78103	7.42447e-09	6.54253e-08	ENSG00000196092	paired box 5 [Source:HGNC Symbol;Acc:HGNC:8619]	1588.33	3966.3	2514.53	395.778	437.71	754.526
ACTB	96364.1	0.301668	13.26	3.95076e-40	7.77574e-38	ENSG00000075624	actin, beta [Source:HGNC Symbol;Acc:HGNC:132]	113440	235373	197453	8704.74	10251.6	53122	3.12601	0.368404	8.48527	2.1521e-17	7.01219e-16	ENSG00000075624	actin, beta [Source:HGNC Symbol;Acc:HGNC:132]	96044.9	120749	70684.9	8581.75	10063.7	12607.9
CHST2	2496.22	0.318629	12.5535	3.80169e-36	5.73647e-34	ENSG00000175040	carbohydrate (N-acetylglucosamine-6-O) sulfotransferase 2 [Source:HGNC Symbol;Acc:HGNC:1970]	3161	7293.98	3687.81	159.693	340.399	870.028	2.26999	0.391055	5.80479	6.4447e-09	5.7108e-08	ENSG00000175040	carbohydrate (N-acetylglucosamine-6-O) sulfotransferase 2 [Source:HGNC Symbol;Acc:HGNC:1970]	832.175	2632.98	938.113	157.437	334.158	325.31
TMSB4X	14220.5	0.288963	13.8214	1.89322e-43	4.82072e-41	ENSG00000205542	thymosin beta 4, X-linked [Source:HGNC Symbol;Acc:HGNC:11881]	25112.1	31879.7	23496.7	1625.76	1589.77	16916.5	4.18904	0.366644	11.4254	3.12392e-30	7.95737e-28	ENSG00000205542	thymosin beta 4, X-linked [Source:HGNC Symbol;Acc:HGNC:11881]	49019.6	22947.8	24793.5	1602.79	1560.63	1574.59
RAB31	3586.91	0.347404	11.4286	3.00885e-30	2.76713e-28	ENSG00000168461	RAB31, member RAS oncogene family [Source:HGNC Symbol;Acc:HGNC:9771]	4976.46	9608.17	5735.28	507.912	324.688	2004.47	3.14292	0.338667	9.28026	1.69065e-20	9.58765e-19	ENSG00000168461	RAB31, member RAS oncogene family [Source:HGNC Symbol;Acc:HGNC:9771]	4721.54	2812.12	3314.83	500.736	318.735	358.88
AHR	3232.3	0.348865	11.3721	5.75784e-30	5.04474e-28	ENSG00000106546	aryl hydrocarbon receptor [Source:HGNC Symbol;Acc:HGNC:348]	4325.92	6938.47	7015.77	501.258	307.481	3016.62	3.91918	0.353343	11.0917	1.37642e-28	2.89771e-26	ENSG00000106546	aryl hydrocarbon receptor [Source:HGNC Symbol;Acc:HGNC:348]	5878.17	5075.99	6053	494.176	301.844	296.535
VCP	7892.1	0.304298	13.0255	8.76553e-39	1.5663e-36	ENSG00000165280	valosin containing protein [Source:HGNC Symbol;Acc:HGNC:12666]	9115.17	19073.3	16496.7	742.276	861.844	5783.86	3.50178	0.378316	9.25622	2.11788e-20	1.17644e-18	ENSG00000165280	valosin containing protein [Source:HGNC Symbol;Acc:HGNC:12666]	9763.46	15065.7	7261.91	731.788	846.044	1034.28
DUSP1	6987.12	0.344096	11.5166	1.08809e-30	1.03817e-28	ENSG00000120129	dual specificity phosphatase 1 [Source:HGNC Symbol;Acc:HGNC:3064]	11717.3	18226.1	9593.83	640.989	685.286	2695.33	2.41646	0.427304	5.65513	1.55732e-08	1.3095e-07	ENSG00000120129	dual specificity phosphatase 1 [Source:HGNC Symbol;Acc:HGNC:3064]	3938.24	7401.19	2497.6	631.933	672.722	1030.28
CLIC1	5556.17	0.312539	12.6728	8.36635e-37	1.34194e-34	ENSG00000226248	chloride intracellular channel 1 [Source:HGNC Symbol;Acc:HGNC:2062]	6770.19	15101.5	9593.83	490.168	626.184	5108.53	3.85626	0.389605	9.89785	4.25299e-23	3.88286e-21	ENSG00000226248	chloride intracellular channel 1 [Source:HGNC Symbol;Acc:HGNC:2062]	10792.5	12016.7	6009.48	483.243	614.704	734.544
PKM	24697.3	0.295492	13.3821	7.69047e-41	1.55879e-38	ENSG00000067225	pyruvate kinase, muscle [Source:HGNC Symbol;Acc:HGNC:9021]	30223.8	66877.1	42676.5	2124.8	3168.33	13910.8	3.09979	0.380739	8.1415	3.90413e-16	1.01523e-14	ENSG00000067225	pyruvate kinase, muscle [Source:HGNC Symbol;Acc:HGNC:9021]	31136.6	27480.3	16614	2094.78	3110.24	3028.5
UBE2Z	3735.1	0.294115	13.4253	4.29771e-41	8.88797e-39	ENSG00000159202	ubiquitin-conjugating enzyme E2Z [Source:HGNC Symbol;Acc:HGNC:25847]	5674.29	8468.1	6965.87	420.672	434.663	4335.13	4.08313	0.385599	10.5891	3.34924e-26	5.04629e-24	ENSG00000159202	ubiquitin-conjugating enzyme E2Z [Source:HGNC Symbol;Acc:HGNC:25847]	7465.14	12675.6	4593.85	414.729	426.694	434.812
B4GALT5	2125.19	0.308028	12.8127	1.39228e-37	2.37334e-35	ENSG00000158470	UDP-Gal:betaGlcNAc beta 1,4- galactosyltransferase, polypeptide 5 [Source:HGNC Symbol;Acc:HGNC:928]	2767.64	4475.82	4776.56	237.321	251.371	2975.52	4.0407	0.459296	8.7976	1.39779e-18	5.57967e-17	ENSG00000158470	UDP-Gal:betaGlcNAc beta 1,4- galactosyltransferase, polypeptide 5 [Source:HGNC Symbol;Acc:HGNC:928]	2671.65	12420.7	2044.26	233.968	246.763	235.79
MED13	2985.77	0.360325	10.9447	7.04146e-28	5.12279e-26	ENSG00000108510	mediator complex subunit 13 [Source:HGNC Symbol;Acc:HGNC:22474]	3989.3	5790.23	7082.75	502.737	252.119	3200.48	4.04253	0.406661	9.94077	2.76684e-23	2.59807e-21	ENSG00000108510	mediator complex subunit 13 [Source:HGNC Symbol;Acc:HGNC:22474]	4668.6	8412.3	5089.5	495.633	247.497	289.342
MYL12A	2672.55	0.298654	13.2033	8.40012e-40	1.62194e-37	ENSG00000101608	myosin, light chain 12A, regulatory, non-sarcomeric [Source:HGNC Symbol;Acc:HGNC:16701]	3592.17	5579.11	5936.22	287.595	308.229	2689.64	3.99444	0.343636	11.6241	3.11029e-31	8.90682e-29	ENSG00000101608	myosin, light chain 12A, regulatory, non-sarcomeric [Source:HGNC Symbol;Acc:HGNC:16701]	5485.84	5184.2	4558.79	283.532	302.578	322.912
RP11-519G16.3	746.771	0.314075	12.5543	3.76342e-36	5.69984e-34	ENSG00000259354		1090.23	1837.46	1293.62	83.543	100.997	418.115	2.072	0.575158	3.60248	0.000315191	0.00111655	ENSG00000259354		123.537	2042.66	88.2503	82.3626	99.1457	72.7351
HK2	4740.01	0.304136	12.9611	2.03231e-38	3.5689e-36	ENSG00000159399	hexokinase 2 [Source:HGNC Symbol;Acc:HGNC:4923]	6171.65	12531.2	8105.83	431.023	570.074	3307.25	3.44901	0.360964	9.55498	1.23607e-21	8.66094e-20	ENSG00000159399	hexokinase 2 [Source:HGNC Symbol;Acc:HGNC:4923]	7109.46	5919.99	5216.44	424.933	559.623	613.053
EML4	1439	0.40205	9.80109	1.11377e-22	4.72178e-21	ENSG00000143924	echinoderm microtubule associated protein like 4 [Source:HGNC Symbol;Acc:HGNC:1316]	1398.48	3313.96	3438.28	221.056	107.731	915.61	3.31352	0.422131	7.8495	4.17706e-15	9.22777e-14	ENSG00000143924	echinoderm microtubule associated protein like 4 [Source:HGNC Symbol;Acc:HGNC:1316]	1155.27	2271.09	1593.34	217.933	105.755	150.266
P2RX4	3181.11	0.316335	12.4417	1.55174e-35	2.24182e-33	ENSG00000135124	purinergic receptor P2X, ligand gated ion channel, 4 [Source:HGNC Symbol;Acc:HGNC:8535]	4473.43	8483.08	5043.16	360.788	353.117	3697.75	3.68108	0.509643	7.22287	5.09006e-13	8.06173e-12	ENSG00000135124	purinergic receptor P2X, ligand gated ion channel, 4 [Source:HGNC Symbol;Acc:HGNC:8535]	4221.96	15551.4	1347.93	355.69	346.643	362.876
MIR3142HG	706.058	0.316176	12.4475	1.44236e-35	2.09122e-33	NA	NA	1068.48	1788.42	1134.71	76.1498	90.5236	350.776	2.19658	0.523416	4.19662	2.7093e-05	0.000123896	NA	NA	172.408	1549.73	142.651	75.0739	88.864	75.9322
SQLE	1006	0.323023	12.1833	3.81717e-34	5.0822e-32	ENSG00000104549	squalene epoxidase [Source:HGNC Symbol;Acc:HGNC:11279]	1395.64	2156.18	2134.15	127.163	115.212	349.931	2.2928	0.365846	6.26712	3.67796e-10	3.9027e-09	ENSG00000104549	squalene epoxidase [Source:HGNC Symbol;Acc:HGNC:11279]	741.219	490.527	524.666	125.366	113.1	104.707
PSMD14	645.9	0.334048	11.773	5.37668e-32	5.85699e-30	ENSG00000115233	proteasome (prosome, macropain) 26S subunit, non-ATPase, 14 [Source:HGNC Symbol;Acc:HGNC:16889]	770.629	1428.83	1455.16	71.7139	71.8204	439.337	3.39123	0.372006	9.11607	7.78982e-20	3.91657e-18	ENSG00000115233	proteasome (prosome, macropain) 26S subunit, non-ATPase, 14 [Source:HGNC Symbol;Acc:HGNC:16889]	665.197	1029.15	725.345	70.7007	70.5036	75.1329
RP11-415F23.4	62.025	0.511782	7.68369	1.54574e-14	2.23791e-13	ENSG00000272529		74.699	115.777	161.539	4.43591	7.48129	21.7586	2.2792	0.658116	3.46322	0.000533759	0.00178003	ENSG00000272529		32.5811	57.7091	20.5514	4.37324	7.34413	7.99286
SDC4	998.611	0.31462	12.4978	7.67347e-36	1.13682e-33	ENSG00000124145	syndecan 4 [Source:HGNC Symbol;Acc:HGNC:10661]	1371.06	2340.07	1933.21	113.116	116.708	620.147	2.49978	0.542849	4.60492	4.1262e-06	2.2599e-05	ENSG00000124145	syndecan 4 [Source:HGNC Symbol;Acc:HGNC:10661]	377.397	2815.72	187.381	111.518	114.568	114.298
PSMB7	2124.65	0.323788	12.1437	6.19498e-34	8.08941e-32	ENSG00000136930	proteasome (prosome, macropain) subunit, beta type, 7 [Source:HGNC Symbol;Acc:HGNC:9544]	2683.49	5475.59	3853.29	204.791	218.454	1594.58	3.54104	0.380629	9.30313	1.3637e-20	7.84936e-19	ENSG00000136930	proteasome (prosome, macropain) subunit, beta type, 7 [Source:HGNC Symbol;Acc:HGNC:9544]	3425.09	3224.49	2197.8	201.898	214.449	303.729
GBP4	2788.71	0.368545	10.6662	1.46482e-26	9.54852e-25	ENSG00000162654	guanylate binding protein 4 [Source:HGNC Symbol;Acc:HGNC:20480]	1940.28	3433.82	10544.7	188.526	312.718	7002.18	5.58356	0.347176	16.0828	3.36806e-58	3.88212e-55	ENSG00000162654	guanylate binding protein 4 [Source:HGNC Symbol;Acc:HGNC:20480]	10273.9	18730.2	12212.4	185.863	306.985	303.729
SEC61B	1111.79	0.312284	12.5861	2.51801e-36	3.85663e-34	ENSG00000106803	Sec61 beta subunit [Source:HGNC Symbol;Acc:HGNC:16993]	1227.33	2349.6	2712.01	103.505	127.93	551.408	2.88109	0.382208	7.538	4.77219e-14	8.82912e-13	ENSG00000106803	Sec61 beta subunit [Source:HGNC Symbol;Acc:HGNC:16993]	878.331	1338.13	718.091	102.042	125.585	146.269
IFNGR2	3598.7	0.308048	12.7549	2.92598e-37	4.92593e-35	ENSG00000262795	interferon gamma receptor 2 (interferon gamma transducer 1) [Source:HGNC Symbol;Acc:HGNC:5440]	5465.32	9322.13	5556.67	383.706	418.204	3292.06	3.73737	0.390477	9.57128	1.05586e-21	7.50081e-20	ENSG00000262795	interferon gamma receptor 2 (interferon gamma transducer 1) [Source:HGNC Symbol;Acc:HGNC:5440]	5735.63	9411.39	3382.53	378.285	410.537	434.013
TANK	1621.14	0.338073	11.6177	3.35043e-31	3.3538e-29	ENSG00000136560	TRAF family member-associated NFKB activator [Source:HGNC Symbol;Acc:HGNC:11562]	2230.57	3194.1	3732.47	239.539	160.1	1566.7	3.91951	0.365061	10.7366	6.85262e-27	1.15307e-24	ENSG00000136560	TRAF family member-associated NFKB activator [Source:HGNC Symbol;Acc:HGNC:11562]	2579.33	3295.43	2966.66	236.155	157.164	165.452
LRP10	7474.18	0.3244	12.1038	1.00859e-33	1.29624e-31	ENSG00000197324	low density lipoprotein receptor-related protein 10 [Source:HGNC Symbol;Acc:HGNC:14553]	10202.6	21051.1	11026.7	674.259	846.134	4895.83	3.29848	0.398272	8.28199	1.21136e-16	3.43903e-15	ENSG00000197324	low density lipoprotein receptor-related protein 10 [Source:HGNC Symbol;Acc:HGNC:14553]	10051.3	11577.9	5234.57	664.732	830.621	1015.89
WARS	6928.94	0.320232	12.2609	1.46778e-34	2.01342e-32	ENSG00000140105	tryptophanyl-tRNA synthetase [Source:HGNC Symbol;Acc:HGNC:12729]	6229.33	12904.4	20135.9	541.921	949.376	8967.08	4.24855	0.383588	11.0758	1.6436e-28	3.42887e-26	ENSG00000140105	tryptophanyl-tRNA synthetase [Source:HGNC Symbol;Acc:HGNC:12729]	10007.8	31790.5	9747.43	534.264	931.97	790.494
ITGB1P1	385.152	0.410052	9.57442	1.02434e-21	3.8322e-20	ENSG00000269378	integrin beta 1 pseudogene 1 [Source:HGNC Symbol;Acc:HGNC:3781]	762.119	702.837	701.315	82.8037	39.6508	365.251	3.84106	0.430094	8.93074	4.23172e-19	1.85108e-17	ENSG00000269378	integrin beta 1 pseudogene 1 [Source:HGNC Symbol;Acc:HGNC:3781]	832.175	470.089	747.105	81.6337	38.9239	21.5807
VNN2	555.019	0.424222	9.24774	2.29294e-20	7.14742e-19	ENSG00000112303	vanin 2 [Source:HGNC Symbol;Acc:HGNC:12706]	533.294	1228.6	1381.62	87.9789	58.3541	160.491	1.9905	0.483354	4.1181	3.82001e-05	0.000168376	ENSG00000112303	vanin 2 [Source:HGNC Symbol;Acc:HGNC:12706]	128.967	365.491	285.302	86.7359	57.2842	39.165
CD59	1184.84	0.308302	12.7006	5.86784e-37	9.67861e-35	ENSG00000085063	CD59 molecule, complement regulatory protein [Source:HGNC Symbol;Acc:HGNC:1689]	1968.65	2480.36	2235.28	155.257	125.686	785.897	3.09944	0.407036	7.61466	2.64379e-14	5.1065e-13	ENSG00000085063	CD59 molecule, complement regulatory protein [Source:HGNC Symbol;Acc:HGNC:1689]	2630.92	904.109	764.03	153.063	123.381	139.875
ZC3H12C	1088.66	0.334115	11.7178	1.03327e-31	1.09912e-29	ENSG00000149289	zinc finger CCCH-type containing 12C [Source:HGNC Symbol;Acc:HGNC:29362]	1733.21	2526.67	1883.31	164.868	104.738	934.455	3.28754	0.494281	6.65115	2.90804e-11	3.5974e-10	ENSG00000149289	zinc finger CCCH-type containing 12C [Source:HGNC Symbol;Acc:HGNC:29362]	701.851	3742.67	780.955	162.539	102.818	115.897
PSMA5	1469.32	0.301224	12.9905	1.38567e-38	2.4545e-36	ENSG00000143106	proteasome (prosome, macropain) subunit, alpha type, 5 [Source:HGNC Symbol;Acc:HGNC:9534]	1910.97	3040.18	3345.04	150.082	176.558	1519.07	4.0025	0.352933	11.3407	8.24858e-30	1.99312e-27	ENSG00000143106	proteasome (prosome, macropain) subunit, alpha type, 5 [Source:HGNC Symbol;Acc:HGNC:9534]	2894.29	3261.77	2449.25	147.961	173.321	187.832
PIK3R5	13219.7	0.323125	12.096	1.10818e-33	1.41976e-31	ENSG00000141506	phosphoinositide-3-kinase, regulatory subunit 5 [Source:HGNC Symbol;Acc:HGNC:30035]	18067.7	37879.7	18860.6	1496.38	1480.55	10121.4	3.43918	0.412847	8.3304	8.05703e-17	2.34366e-15	ENSG00000141506	phosphoinositide-3-kinase, regulatory subunit 5 [Source:HGNC Symbol;Acc:HGNC:30035]	21172.3	27522.4	7613.7	1475.24	1453.4	1491.47
AZIN1	1600.76	0.341909	11.4251	3.13462e-30	2.86657e-28	ENSG00000155096	antizyme inhibitor 1 [Source:HGNC Symbol;Acc:HGNC:16432]	2171.94	3243.13	3619.52	240.279	173.566	1474.23	3.77766	0.385962	9.78766	1.27206e-22	1.07809e-20	ENSG00000155096	antizyme inhibitor 1 [Source:HGNC Symbol;Acc:HGNC:16432]	2043.1	3882.14	2361	236.884	170.384	151.864
EIF1P3	160.274	0.400933	9.7427	1.98217e-22	8.13249e-21	ENSG00000231684	eukaryotic translation initiation factor 1 pseudogene 3 [Source:HGNC Symbol;Acc:HGNC:49616]	243.008	303.746	358.537	20.7009	13.4663	130.147	3.52753	0.475144	7.42412	1.13528e-13	1.97592e-12	ENSG00000231684	eukaryotic translation initiation factor 1 pseudogene 3 [Source:HGNC Symbol;Acc:HGNC:49616]	198.202	367.895	159.576	20.4084	13.2194	21.5807
PLAC8	967.264	0.30658	12.7403	3.53209e-37	5.92184e-35	ENSG00000145287	placenta-specific 8 [Source:HGNC Symbol;Acc:HGNC:19254]	1111.03	1630.42	2722.52	84.2823	102.494	800.25	3.56796	0.402598	8.86233	7.83558e-19	3.28989e-17	ENSG00000145287	placenta-specific 8 [Source:HGNC Symbol;Acc:HGNC:19254]	792.806	2403.34	1272.98	83.0915	100.615	148.667
SOS1	1389.71	0.364253	10.7197	8.22748e-27	5.46812e-25	ENSG00000115904	son of sevenless homolog 1 (Drosophila) [Source:HGNC Symbol;Acc:HGNC:11187]	1839.11	2759.59	3239.97	235.843	125.686	1208.35	3.69784	0.413068	8.95215	3.48628e-19	1.54851e-17	ENSG00000115904	son of sevenless homolog 1 (Drosophila) [Source:HGNC Symbol;Acc:HGNC:11187]	1572.04	2981.64	2206.26	232.51	123.381	134.28
ACOT9	1694.13	0.324585	12.0284	2.52082e-33	3.14069e-31	ENSG00000123130	acyl-CoA thioesterase 9 [Source:HGNC Symbol;Acc:HGNC:17152]	2290.14	3365.72	3907.14	207.009	230.424	2275.46	4.37759	0.342875	12.7673	2.49737e-37	1.19939e-34	ENSG00000123130	acyl-CoA thioesterase 9 [Source:HGNC Symbol;Acc:HGNC:17152]	4988.98	4940.14	3133.49	204.084	226.199	159.857
CSTB	4048.27	0.30767	12.6873	6.95832e-37	1.13396e-34	ENSG00000160213	cystatin B (stefin B) [Source:HGNC Symbol;Acc:HGNC:2482]	5670.5	10789.1	6412.96	467.249	493.765	2706.7	3.24022	0.385922	8.39605	4.61743e-17	1.41078e-15	ENSG00000160213	cystatin B (stefin B) [Source:HGNC Symbol;Acc:HGNC:2482]	5293.07	7128.27	2429.91	460.648	484.713	443.604
FTH1P20	6695.23	0.316849	12.3151	7.50849e-35	1.04049e-32	ENSG00000226564	ferritin, heavy polypeptide 1 pseudogene 20 [Source:HGNC Symbol;Acc:HGNC:37639]	13320.1	9580.93	14767	1260.54	588.777	5411.85	3.5655	0.385117	9.25822	2.07872e-20	1.15748e-18	ENSG00000226564	ferritin, heavy polypeptide 1 pseudogene 20 [Source:HGNC Symbol;Acc:HGNC:37639]	10006.5	12870.3	7137.39	1242.73	577.983	636.232
PARP12	3148.75	0.295008	13.2228	6.47883e-40	1.26294e-37	ENSG00000059378	poly (ADP-ribose) polymerase family, member 12 [Source:HGNC Symbol;Acc:HGNC:21919]	3747.24	6111.69	7914.09	300.163	350.124	6606.91	5.04685	0.363691	13.8767	8.7644e-44	6.51746e-41	ENSG00000059378	poly (ADP-ribose) polymerase family, member 12 [Source:HGNC Symbol;Acc:HGNC:21919]	14341.1	13437.8	10766.5	295.922	343.705	456.393
NFKB2	6602.44	0.296688	13.1444	1.83168e-39	3.43892e-37	ENSG00000077150	nuclear factor of kappa light polypeptide gene enhancer in B-cells 2 (p49/p100) [Source:HGNC Symbol;Acc:HGNC:7795]	8291.59	15872.4	13054.4	553.75	800.498	5133.74	3.23699	0.45933	7.0472	1.8256e-12	2.64516e-11	ENSG00000077150	nuclear factor of kappa light polypeptide gene enhancer in B-cells 2 (p49/p100) [Source:HGNC Symbol;Acc:HGNC:7795]	5546.93	19225.5	3684.75	545.926	785.822	1013.5
APOL6	3507.63	0.321669	12.1182	8.45624e-34	1.09024e-31	ENSG00000221963	apolipoprotein L, 6 [Source:HGNC Symbol;Acc:HGNC:14870]	3070.22	6704.2	10094.2	299.424	433.167	5972.58	4.83722	0.344787	14.0296	1.02757e-44	8.02984e-42	ENSG00000221963	apolipoprotein L, 6 [Source:HGNC Symbol;Acc:HGNC:14870]	10826.4	13211.8	10644.4	295.193	425.225	432.414
CASP1	1254.56	0.347756	11.2028	3.95141e-29	3.21326e-27	ENSG00000137752	caspase 1, apoptosis-related cysteine peptidase [Source:HGNC Symbol;Acc:HGNC:1499]	1667.96	2721.45	2688.37	190.744	142.144	2694.44	5.0796	0.350787	14.4806	1.60759e-47	1.3476e-44	ENSG00000137752	caspase 1, apoptosis-related cysteine peptidase [Source:HGNC Symbol;Acc:HGNC:1499]	5346.01	5934.42	4445.16	188.049	139.538	113.499
GLS	1081.83	0.410689	9.48595	2.40175e-21	8.55329e-20	ENSG00000115419	glutaminase [Source:HGNC Symbol;Acc:HGNC:4331]	957.849	1962.77	3213.7	155.996	106.982	1244.16	4.2158	0.39889	10.5688	4.15637e-26	6.1816e-24	ENSG00000115419	glutaminase [Source:HGNC Symbol;Acc:HGNC:4331]	1897.85	1840.68	3376.48	153.792	105.021	91.1187
ASAP1	2528.2	0.312801	12.4493	1.41033e-35	2.05208e-33	ENSG00000153317	ArfGAP with SH3 domain, ankyrin repeat and PH domain 1 [Source:HGNC Symbol;Acc:HGNC:2720]	3479.65	6140.29	4649.17	315.689	291.022	1709	3.15111	0.410917	7.66849	1.74037e-14	3.47358e-13	ENSG00000153317	ArfGAP with SH3 domain, ankyrin repeat and PH domain 1 [Source:HGNC Symbol;Acc:HGNC:2720]	2246.74	5530.45	1594.55	311.229	285.687	285.345
PFN1	6845.38	0.300205	12.9684	1.84786e-38	3.25903e-36	ENSG00000108518	profilin 1 [Source:HGNC Symbol;Acc:HGNC:8881]	8475.97	18237	11935.5	636.553	876.807	4244.28	3.20041	0.370614	8.63541	5.85175e-18	2.09957e-16	ENSG00000108518	profilin 1 [Source:HGNC Symbol;Acc:HGNC:8881]	8871.55	8793.42	5426.79	627.559	860.732	885.609
KPNB1	4521.71	0.306628	12.6957	6.24944e-37	1.02665e-34	ENSG00000108424	karyopherin (importin) beta 1 [Source:HGNC Symbol;Acc:HGNC:6400]	5815.17	9298.97	10396.3	524.916	463.84	4874.01	4.03385	0.362606	11.1246	9.51952e-29	2.07027e-26	ENSG00000108424	karyopherin (importin) beta 1 [Source:HGNC Symbol;Acc:HGNC:6400]	8972.01	11306.2	7379.18	517.5	455.336	613.852
HIVEP2	3015.58	0.296854	13.1125	2.7925e-39	5.14793e-37	ENSG00000010818	human immunodeficiency virus type I enhancer binding protein 2 [Source:HGNC Symbol;Acc:HGNC:4921]	4673.89	6736.89	5588.19	343.044	346.384	3379.86	3.64179	0.469661	7.75408	8.89893e-15	1.85482e-13	ENSG00000010818	human immunodeficiency virus type I enhancer binding protein 2 [Source:HGNC Symbol;Acc:HGNC:4921]	2916.01	13870.6	2420.23	338.197	340.033	394.048
GAPDHP65	760.635	0.319554	12.1636	4.85513e-34	6.38073e-32	ENSG00000235587	glyceraldehyde 3 phosphate dehydrogenase pseudogene 65 [Source:HGNC Symbol;Acc:HGNC:4143]	821.689	2097.62	1376.36	61.3634	103.242	356.148	2.78668	0.395154	7.05212	1.76208e-12	2.56037e-11	ENSG00000235587	glyceraldehyde 3 phosphate dehydrogenase pseudogene 65 [Source:HGNC Symbol;Acc:HGNC:4143]	730.359	593.923	550.053	60.4964	101.349	100.71
EIF4A1P2	573.436	0.323222	12.0202	2.78271e-33	3.4459e-31	ENSG00000235001	eukaryotic translation initiation factor 4A1 pseudogene 2 [Source:HGNC Symbol;Acc:HGNC:23946]	710.113	1401.59	1120.27	45.8378	74.0648	478.523	3.62883	0.407352	8.90835	5.17963e-19	2.23184e-17	ENSG00000235001	eukaryotic translation initiation factor 4A1 pseudogene 2 [Source:HGNC Symbol;Acc:HGNC:23946]	1062.96	923.345	680.615	45.1901	72.7069	86.3229
RTP4	342.095	0.336781	11.536	8.68403e-31	8.38379e-29	ENSG00000136514	receptor (chemosensory) transporter protein 4 [Source:HGNC Symbol;Acc:HGNC:23992]	441.575	659.25	827.394	29.5727	38.9027	1061.8	5.5694	0.395643	14.0768	5.27385e-45	4.2658e-42	ENSG00000136514	receptor (chemosensory) transporter protein 4 [Source:HGNC Symbol;Acc:HGNC:23992]	2425.93	2083.54	1739.62	29.1549	38.1895	54.3515
RAB8B	1660.71	0.346462	11.206	3.81094e-29	3.1177e-27	ENSG00000166128	RAB8B, member RAS oncogene family [Source:HGNC Symbol;Acc:HGNC:30273]	2188.02	3762.09	3414.64	255.804	164.588	1897.01	4.14251	0.352702	11.7451	7.48383e-32	2.24053e-29	ENSG00000166128	RAB8B, member RAS oncogene family [Source:HGNC Symbol;Acc:HGNC:30273]	3688.45	3789.56	3316.04	252.19	161.571	174.244
AMPD3	3093.67	0.323614	11.9819	4.42197e-33	5.36177e-31	ENSG00000133805	adenosine monophosphate deaminase 3 [Source:HGNC Symbol;Acc:HGNC:470]	3771.83	8564.81	5139.04	317.168	350.124	1473.19	2.13663	0.519958	4.10924	3.96967e-05	0.000174323	ENSG00000133805	adenosine monophosphate deaminase 3 [Source:HGNC Symbol;Acc:HGNC:470]	624.471	6363.63	786.999	312.686	343.705	407.636
TUBA1C	1304.48	0.313814	12.3516	4.77705e-35	6.7577e-33	ENSG00000167553	tubulin, alpha 1c [Source:HGNC Symbol;Acc:HGNC:20768]	1808.85	3240.41	2308.82	153.039	156.359	849.036	3.17973	0.391998	8.1116	4.99559e-16	1.27814e-14	ENSG00000167553	tubulin, alpha 1c [Source:HGNC Symbol;Acc:HGNC:20768]	1821.83	2001.78	811.177	150.877	153.492	155.062
ST3GAL1	9224.06	0.313765	12.3345	5.90289e-35	8.29274e-33	ENSG00000008513	ST3 beta-galactoside alpha-2,3-sialyltransferase 1 [Source:HGNC Symbol;Acc:HGNC:10862]	14295.9	24328.2	13384.1	893.097	1143.89	4449.9	2.73446	0.379884	7.19815	6.1036e-13	9.59122e-12	ENSG00000008513	ST3 beta-galactoside alpha-2,3-sialyltransferase 1 [Source:HGNC Symbol;Acc:HGNC:10862]	7254.72	11165.5	5012.13	880.478	1122.92	1263.67
CD69	132.533	0.489571	7.90359	2.70974e-15	4.30064e-14	ENSG00000110848	CD69 molecule [Source:HGNC Symbol;Acc:HGNC:1694]	133.323	144.381	475.423	21.4402	7.48129	171.859	4.45098	0.465666	9.55831	1.19696e-21	8.41375e-20	ENSG00000110848	CD69 molecule [Source:HGNC Symbol;Acc:HGNC:1694]	264.721	252.477	472.683	21.1373	7.34413	12.7886
SNORD3B-2	493.594	0.411108	9.41131	4.90001e-21	1.65258e-19	ENSG00000262074	small nucleolar RNA, C/D box 3B-2 [Source:HGNC Symbol;Acc:HGNC:33190]	395.243	828.149	1530.02	7.39319	72.5685	686.867	4.12983	0.530773	7.78079	7.2074e-15	1.5222e-13	ENSG00000262074	small nucleolar RNA, C/D box 3B-2 [Source:HGNC Symbol;Acc:HGNC:33190]	716.784	435.223	2765.98	7.28873	71.2381	124.689
LMNB1	1145.22	0.353289	10.9508	6.58961e-28	4.80263e-26	ENSG00000113368	lamin B1 [Source:HGNC Symbol;Acc:HGNC:6637]	1040.11	2126.22	3317.46	126.423	118.952	1810.68	4.62929	0.37711	12.2757	1.22329e-34	4.86204e-32	ENSG00000113368	lamin B1 [Source:HGNC Symbol;Acc:HGNC:6637]	2168	4765.81	3550.56	124.637	116.772	138.277
SIGLEC14	654.94	0.410791	9.40897	5.01023e-21	1.68696e-19	ENSG00000254415	sialic acid binding Ig-like lectin 14 [Source:HGNC Symbol;Acc:HGNC:32926]	346.074	1510.56	1839.97	43.6198	37.4064	596.635	3.9962	0.420235	9.50944	1.91694e-21	1.28834e-19	ENSG00000254415	sialic acid binding Ig-like lectin 14 [Source:HGNC Symbol;Acc:HGNC:32926]	1065.67	1005.1	1281.44	43.0035	36.7206	147.868
PSMB1	2287.38	0.293423	13.1695	1.31395e-39	2.51321e-37	ENSG00000281184	proteasome (prosome, macropain) subunit, beta type, 1 [Source:HGNC Symbol;Acc:HGNC:9537]	2810.19	5404.76	4671.49	213.663	312.718	2182.92	3.83291	0.364112	10.5267	6.50619e-26	9.46271e-24	ENSG00000281184	proteasome (prosome, macropain) subunit, beta type, 1 [Source:HGNC Symbol;Acc:HGNC:9537]	4744.62	4008.38	3523.97	210.644	306.985	302.93
CD53	5094.75	0.327288	11.7955	4.11714e-32	4.55806e-30	ENSG00000143119	CD53 molecule [Source:HGNC Symbol;Acc:HGNC:1686]	6424.11	12111.7	10186.1	705.31	585.785	6223.22	4.20117	0.34473	12.1868	3.65289e-34	1.40347e-31	ENSG00000143119	CD53 molecule [Source:HGNC Symbol;Acc:HGNC:1686]	13054.1	13865.8	8608.64	695.345	575.045	540.318
ATP6V1B2	7538.27	0.323481	11.9336	7.91116e-33	9.42422e-31	ENSG00000147416	ATPase, H+ transporting, lysosomal 56/58kDa, V1 subunit B2 [Source:HGNC Symbol;Acc:HGNC:854]	11650.2	14906.7	15838.7	1250.19	748.129	7621.92	3.90591	0.351784	11.1031	1.21106e-28	2.56128e-26	ENSG00000147416	ATPase, H+ transporting, lysosomal 56/58kDa, V1 subunit B2 [Source:HGNC Symbol;Acc:HGNC:854]	14635.7	15375.9	12940.2	1232.52	734.413	812.874
PLEKHO2	6803.72	0.316202	12.2024	3.01774e-34	4.04426e-32	ENSG00000241839	pleckstrin homology domain containing, family O member 2 [Source:HGNC Symbol;Acc:HGNC:30026]	9340.21	19249	9786.89	618.81	878.303	6410.14	3.74811	0.41161	9.10598	8.54932e-20	4.26126e-18	ENSG00000241839	pleckstrin homology domain containing, family O member 2 [Source:HGNC Symbol;Acc:HGNC:30026]	15154.3	14781.9	6129.16	610.067	862.201	923.176
TYMP	11578.3	0.304471	12.6678	8.91925e-37	1.41393e-34	ENSG00000025708	thymidine phosphorylase [Source:HGNC Symbol;Acc:HGNC:3148]	14103	28095.8	22808.5	789.592	1538.9	16824.5	4.32328	0.446611	9.68019	3.66025e-22	2.80792e-20	ENSG00000025708	thymidine phosphorylase [Source:HGNC Symbol;Acc:HGNC:3148]	48441.3	23233.9	24907.1	778.436	1510.69	2075.75
C1orf122	889.178	0.323573	11.9069	1.08893e-32	1.2822e-30	ENSG00000197982	chromosome 1 open reading frame 122 [Source:HGNC Symbol;Acc:HGNC:24789]	1187.62	2474.91	1348.78	75.4105	123.441	641.253	2.89192	0.495904	5.83162	5.48913e-09	4.91506e-08	ENSG00000197982	chromosome 1 open reading frame 122 [Source:HGNC Symbol;Acc:HGNC:24789]	506.364	2727.96	296.183	74.345	121.178	121.492
ICAM1	3127.32	0.288501	13.3487	1.20582e-40	2.42001e-38	ENSG00000090339	intercellular adhesion molecule 1 [Source:HGNC Symbol;Acc:HGNC:5344]	4174.63	7710.78	5710.33	283.159	467.581	3030.88	3.35275	0.454402	7.37837	1.60238e-13	2.72913e-12	ENSG00000090339	intercellular adhesion molecule 1 [Source:HGNC Symbol;Acc:HGNC:5344]	2349.91	12825.8	1865.35	279.158	459.008	406.038
MB21D2	667.798	0.33904	11.3374	8.56535e-30	7.36204e-28	ENSG00000180611	Mab-21 domain containing 2 [Source:HGNC Symbol;Acc:HGNC:30438]	977.706	1702.61	1080.87	99.0687	80.7979	351.782	2.83985	0.37772	7.51839	5.54537e-14	1.01135e-12	ENSG00000180611	Mab-21 domain containing 2 [Source:HGNC Symbol;Acc:HGNC:30438]	815.884	709.341	344.539	97.669	79.3166	63.9429
TAP2	1096.84	0.333519	11.5189	1.05957e-30	1.01333e-28	ENSG00000225967	transporter 2, ATP-binding cassette, sub-family B (MDR/TAP) [Source:HGNC Symbol;Acc:HGNC:44]	1138.45	1724.4	3334.53	119.77	107.731	1362.2	4.28963	0.355117	12.0795	1.3555e-33	4.99963e-31	ENSG00000225967	transporter 2, ATP-binding cassette, sub-family B (MDR/TAP) [Source:HGNC Symbol;Acc:HGNC:44]	1995.59	2786.87	3015.02	118.077	105.755	151.864
NRAS	958.041	0.380195	10.0982	5.62415e-24	2.77401e-22	ENSG00000213281	neuroblastoma RAS viral (v-ras) oncogene homolog [Source:HGNC Symbol;Acc:HGNC:7989]	1162.09	1866.06	2367.92	162.65	103.242	989.562	3.97465	0.372899	10.6588	1.58636e-26	2.56629e-24	ENSG00000213281	neuroblastoma RAS viral (v-ras) oncogene homolog [Source:HGNC Symbol;Acc:HGNC:7989]	1772.95	1998.18	1820.62	160.352	101.349	83.9251
TNFAIP8	2577.76	0.323334	11.8652	1.79508e-32	2.04856e-30	ENSG00000145779	tumor necrosis factor, alpha-induced protein 8 [Source:HGNC Symbol;Acc:HGNC:17260]	3771.83	5762.99	4960.42	337.129	243.89	2226.72	3.45483	0.43823	7.88359	3.18105e-15	7.15985e-14	ENSG00000145779	tumor necrosis factor, alpha-induced protein 8 [Source:HGNC Symbol;Acc:HGNC:17260]	2534.54	7234.07	2640.26	332.366	239.419	379.661
CLEC2D	1757.21	0.361064	10.6202	2.40115e-26	1.54055e-24	ENSG00000069493	C-type lectin domain family 2, member D [Source:HGNC Symbol;Acc:HGNC:14351]	1737.93	2628.83	5565.87	233.625	143.641	1719.6	3.85599	0.417847	9.22823	2.75138e-20	1.48888e-18	ENSG00000069493	C-type lectin domain family 2, member D [Source:HGNC Symbol;Acc:HGNC:14351]	1623.62	3800.38	4295.25	230.324	141.007	226.997
COX17P1	183.184	0.380025	10.084	6.50489e-24	3.18912e-22	ENSG00000205105	COX17 cytochrome c oxidase copper chaperone pseudogene 1 [Source:HGNC Symbol;Acc:HGNC:24341]	209.914	468.558	353.284	14.0471	26.1845	114.692	3.09964	0.467435	6.63115	3.33071e-11	4.09281e-10	ENSG00000205105	COX17 cytochrome c oxidase copper chaperone pseudogene 1 [Source:HGNC Symbol;Acc:HGNC:24341]	199.559	301.77	120.891	13.8486	25.7045	26.3765
STAT1	13931.5	0.319067	12.0052	3.3385e-33	4.0968e-31	ENSG00000115415	signal transducer and activator of transcription 1, 91kDa [Source:HGNC Symbol;Acc:HGNC:11362]	10971.3	22114.9	45154.7	570.754	2350.62	28678.3	4.96432	0.451196	11.0026	3.71383e-28	7.47712e-26	ENSG00000115415	signal transducer and activator of transcription 1, 91kDa [Source:HGNC Symbol;Acc:HGNC:11362]	55991.9	37817.5	73030.1	562.69	2307.53	2360.29
RP11-470B22.1	80.0861	0.554697	6.89229	5.49026e-12	5.81286e-11	ENSG00000270390		140.888	164.813	143.152	22.9189	2.99252	68.4916	3.23815	0.673126	4.81062	1.50463e-06	8.98007e-06	ENSG00000270390		48.8716	271.714	59.2365	22.5951	2.93765	5.59501
RP11-318K15.2	271.687	0.358204	10.67	1.40591e-26	9.17917e-25	ENSG00000254325		393.352	626.56	506.943	23.6582	34.4139	198.881	3.25371	0.440723	7.38268	1.5514e-13	2.64916e-12	ENSG00000254325		245.716	608.35	238.155	23.3239	33.783	43.9608
OLIG1	517.096	0.38444	9.93824	2.83794e-23	1.29474e-21	ENSG00000184221	oligodendrocyte transcription factor 1 [Source:HGNC Symbol;Acc:HGNC:16983]	901.115	1358	647.469	34.748	73.3166	208.7	2.19227	0.472119	4.64347	3.42612e-06	1.90936e-05	ENSG00000184221	oligodendrocyte transcription factor 1 [Source:HGNC Symbol;Acc:HGNC:16983]	181.911	718.959	159.576	34.257	71.9725	85.5237
BID	2744.93	0.297224	12.8401	9.77301e-38	1.67295e-35	ENSG00000015475	BH3 interacting domain death agonist [Source:HGNC Symbol;Acc:HGNC:1050]	3460.74	6768.21	5204.7	266.894	368.828	2082.56	3.14119	0.440954	7.12362	1.05126e-12	1.58861e-11	ENSG00000015475	BH3 interacting domain death agonist [Source:HGNC Symbol;Acc:HGNC:1050]	2305.11	7633.23	1542.57	263.123	362.066	389.253
NBN	893.014	0.334774	11.3984	4.25782e-30	3.79579e-28	ENSG00000104320	nibrin [Source:HGNC Symbol;Acc:HGNC:7652]	1199.91	1528.26	2299.63	120.509	106.234	1599.38	4.51095	0.427787	10.5448	5.36669e-26	7.85496e-24	ENSG00000104320	nibrin [Source:HGNC Symbol;Acc:HGNC:7652]	1490.58	5666.31	2115.59	118.806	104.287	100.71
RPL23AP42	47.3341	0.6053	6.30358	2.90856e-10	2.49206e-09	ENSG00000234851	ribosomal protein L23a pseudogene 42 [Source:HGNC Symbol;Acc:HGNC:35942]	57.679	49.0352	162.852	5.91455	5.2369	39.2457	3.66919	0.607302	6.04179	1.52409e-09	1.47746e-08	ENSG00000234851	ribosomal protein L23a pseudogene 42 [Source:HGNC Symbol;Acc:HGNC:35942]	58.3744	49.2932	113.637	5.83098	5.14089	3.19715
SDC2	5941.25	0.32301	11.8097	3.47607e-32	3.86936e-30	ENSG00000169439	syndecan 2 [Source:HGNC Symbol;Acc:HGNC:10659]	9255.11	16298.7	7731.54	961.854	1051.87	1905.76	1.6857	0.398761	4.22735	2.36458e-05	0.000109578	ENSG00000169439	syndecan 2 [Source:HGNC Symbol;Acc:HGNC:10659]	5147.81	3398.82	568.187	948.263	1032.58	338.897
FLOT1	2149.33	0.321866	11.8406	2.40806e-32	2.71763e-30	ENSG00000137312	flotillin 1 [Source:HGNC Symbol;Acc:HGNC:3757]	2631.48	6009.53	3464.55	215.142	266.334	1634.46	3.34501	0.429006	7.79712	6.33384e-15	1.35195e-13	ENSG00000137312	flotillin 1 [Source:HGNC Symbol;Acc:HGNC:3757]	3479.39	4242.82	1310.46	212.102	261.451	300.532
S100A11	3918.81	0.306492	12.4323	1.74444e-35	2.50248e-33	ENSG00000163191	S100 calcium binding protein A11 [Source:HGNC Symbol;Acc:HGNC:10488]	5283.77	10012.7	6749.17	492.386	515.461	3864.96	3.79438	0.358143	10.5946	3.15704e-26	4.8038e-24	ENSG00000163191	S100 calcium binding protein A11 [Source:HGNC Symbol;Acc:HGNC:10488]	9821.84	7196.8	4732.88	485.429	506.01	446.801
LILRA6	458.216	0.344669	11.0426	2.38135e-28	1.81343e-26	ENSG00000277177	leukocyte immunoglobulin-like receptor, subfamily A (with TM domain), member 6 [Source:HGNC Symbol;Acc:HGNC:15495]	568.28	1063.79	945.593	53.2309	49.3765	611.175	4.25964	0.393356	10.829	2.50967e-27	4.50227e-25	ENSG00000277177	leukocyte immunoglobulin-like receptor, subfamily A (with TM domain), member 6 [Source:HGNC Symbol;Acc:HGNC:15495]	1414.56	1270.8	813.595	52.4788	48.4713	67.1401
NFE2L1	4557.43	0.31564	12.0556	1.81105e-33	2.27028e-31	ENSG00000082641	nuclear factor, erythroid 2-like 1 [Source:HGNC Symbol;Acc:HGNC:7781]	6148.01	12811.8	6687.44	433.241	606.733	3774.97	3.49072	0.406684	8.58339	9.21173e-18	3.18849e-16	ENSG00000082641	nuclear factor, erythroid 2-like 1 [Source:HGNC Symbol;Acc:HGNC:7781]	7184.13	10250.6	3552.98	427.119	595.609	639.429
CCT5	2170.97	0.303317	12.5449	4.23952e-36	6.37352e-34	ENSG00000150753	chaperonin containing TCP1, subunit 5 (epsilon) [Source:HGNC Symbol;Acc:HGNC:1618]	2852.74	4805.45	4541.47	248.411	258.104	1446.96	3.22057	0.353743	9.10427	8.68488e-20	4.31749e-18	ENSG00000150753	chaperonin containing TCP1, subunit 5 (epsilon) [Source:HGNC Symbol;Acc:HGNC:1618]	3061.26	2438.21	2373.09	244.901	253.372	310.922
LIMK2	2080.42	0.302212	12.5827	2.63025e-36	4.01345e-34	ENSG00000182541	LIM domain kinase 2 [Source:HGNC Symbol;Acc:HGNC:6614]	2650.4	4390.01	4651.79	236.582	251.371	724.354	1.87188	0.455415	4.11027	3.95194e-05	0.000173629	ENSG00000182541	LIM domain kinase 2 [Source:HGNC Symbol;Acc:HGNC:6614]	701.851	2375.69	494.443	233.239	246.763	294.137
ADIPOR1	3389.09	0.324717	11.703	1.22997e-31	1.2915e-29	ENSG00000159346	adiponectin receptor 1 [Source:HGNC Symbol;Acc:HGNC:24040]	4230.42	8661.52	6176.56	419.933	378.553	3276.85	3.68152	0.410109	8.97692	2.78461e-19	1.26363e-17	ENSG00000159346	adiponectin receptor 1 [Source:HGNC Symbol;Acc:HGNC:24040]	5647.39	9644.63	3128.65	414	371.613	454.794
DLD	961.559	0.344018	11.0347	2.5996e-28	1.97226e-26	ENSG00000091140	dihydrolipoamide dehydrogenase [Source:HGNC Symbol;Acc:HGNC:2898]	1441.03	1791.15	2165.67	158.954	119.701	801.894	3.47054	0.401177	8.65089	5.1098e-18	1.8521e-16	ENSG00000091140	dihydrolipoamide dehydrogenase [Source:HGNC Symbol;Acc:HGNC:2898]	1014.09	2290.33	1142.42	156.708	117.506	90.3194
CCRL2	1530.09	0.293299	12.9379	2.75163e-38	4.81135e-36	ENSG00000121797	chemokine (C-C motif) receptor-like 2 [Source:HGNC Symbol;Acc:HGNC:1612]	2518.02	3595.91	2467.74	180.394	256.608	2245.06	4.14675	0.398912	10.3952	2.60855e-25	3.36883e-23	ENSG00000121797	chemokine (C-C motif) receptor-like 2 [Source:HGNC Symbol;Acc:HGNC:1612]	3665.37	7693.34	1524.43	177.845	251.904	157.459
TNFSF10	1018.18	0.331975	11.4267	3.07554e-30	2.82209e-28	ENSG00000121858	tumor necrosis factor (ligand) superfamily, member 10 [Source:HGNC Symbol;Acc:HGNC:11925]	1300.14	1810.21	2617.45	135.295	122.693	17243.2	7.92207	0.353278	22.4245	2.27162e-111	1.74555e-107	ENSG00000121858	tumor necrosis factor (ligand) superfamily, member 10 [Source:HGNC Symbol;Acc:HGNC:11925]	45852.4	24756	32477.3	133.384	120.444	119.893
USMG5P1	51.9878	0.582869	6.50539	7.74917e-11	7.14597e-10	ENSG00000231549	USMG5 pseudogene 1 [Source:HGNC Symbol;Acc:HGNC:31716]	95.5012	103.519	93.246	13.3077	2.24439	60.9922	4.09929	0.560104	7.3188	2.50192e-13	4.12705e-12	ENSG00000231549	USMG5 pseudogene 1 [Source:HGNC Symbol;Acc:HGNC:31716]	145.257	92.575	108.802	13.1197	2.20324	3.99643
TXNRD1	7035.32	0.304721	12.4386	1.61392e-35	2.32341e-33	ENSG00000198431	thioredoxin reductase 1 [Source:HGNC Symbol;Acc:HGNC:12437]	9712.76	15887.4	13909.4	951.503	888.029	6745.45	3.58031	0.402002	8.90619	5.28168e-19	2.26734e-17	ENSG00000198431	thioredoxin reductase 1 [Source:HGNC Symbol;Acc:HGNC:12437]	7621.26	22301	7901.42	938.059	871.748	839.251
COX7A2	902.178	0.305106	12.4214	2.00087e-35	2.86026e-33	ENSG00000112695	cytochrome c oxidase subunit VIIa polypeptide 2 (liver) [Source:HGNC Symbol;Acc:HGNC:2288]	1209.37	2263.79	1591.75	86.5003	138.404	833.269	3.71391	0.367791	10.0979	5.64393e-24	5.91394e-22	ENSG00000112695	cytochrome c oxidase subunit VIIa polypeptide 2 (liver) [Source:HGNC Symbol;Acc:HGNC:2288]	1680.64	1461.96	1515.97	85.2781	135.866	119.893
SERPINA1	5149	0.360927	10.4996	8.67692e-26	5.22957e-24	ENSG00000197249	serpin peptidase inhibitor, clade A (alpha-1 antiproteinase, antitrypsin), member 1 [Source:HGNC Symbol;Acc:HGNC:8941]	8347.37	14186.1	6324.97	311.253	882.792	2928.58	2.97465	0.392715	7.57457	3.60312e-14	6.78602e-13	ENSG00000197249	serpin peptidase inhibitor, clade A (alpha-1 antiproteinase, antitrypsin), member 1 [Source:HGNC Symbol;Acc:HGNC:8941]	4634.66	6892.63	4052.26	306.855	866.607	818.469
RTCB	1562.15	0.307021	12.3426	5.33835e-35	7.52559e-33	ENSG00000100220	RNA 2',3'-cyclic phosphate and 5'-OH ligase [Source:HGNC Symbol;Acc:HGNC:26935]	2083.06	3269.01	3421.21	191.484	186.284	4435.23	5.30835	0.374106	14.1894	1.06501e-45	8.76823e-43	ENSG00000100220	RNA 2',3'-cyclic phosphate and 5'-OH ligase [Source:HGNC Symbol;Acc:HGNC:26935]	11922	8310.11	5791.88	188.778	182.869	215.807
PSMB4	2762.86	0.298787	12.679	7.7277e-37	1.24934e-34	ENSG00000159377	proteasome (prosome, macropain) subunit, beta type, 4 [Source:HGNC Symbol;Acc:HGNC:9541]	3600.68	6279.22	5627.59	289.813	341.895	2081.16	3.3735	0.374778	9.00135	2.22967e-19	1.03108e-17	ENSG00000159377	proteasome (prosome, macropain) subunit, beta type, 4 [Source:HGNC Symbol;Acc:HGNC:9541]	4341.43	4256.04	2842.14	285.718	335.627	426.02
VIM	5672.27	0.347227	10.9086	1.04847e-27	7.54692e-26	ENSG00000026025	vimentin [Source:HGNC Symbol;Acc:HGNC:12692]	6544.2	13095.1	12253.3	865.003	611.221	4980.44	3.56415	0.393618	9.05486	1.3674e-19	6.53303e-18	ENSG00000026025	vimentin [Source:HGNC Symbol;Acc:HGNC:12692]	7118.96	14385.2	6279.07	852.781	600.015	646.623
SUB1P3	35.959	0.630055	6.00858	1.8715e-09	1.46011e-08	ENSG00000261612	SUB1 pseudogene 3 [Source:HGNC Symbol;Acc:HGNC:43993]	50.1145	69.4665	84.0527	5.91455	3.74064	48.9727	4.26401	0.60014	7.10503	1.20298e-12	1.79319e-11	ENSG00000261612	SUB1 pseudogene 3 [Source:HGNC Symbol;Acc:HGNC:43993]	82.8102	62.5182	136.607	5.83098	3.67206	2.39786
RP11-297L17.6	349.675	0.344922	10.9743	5.08032e-28	3.74281e-26	ENSG00000234337		468.996	768.217	727.581	42.8805	41.8952	315.746	3.63455	0.398342	9.1242	7.22705e-20	3.65988e-18	ENSG00000234337		644.834	723.768	395.313	42.2746	41.1271	47.1579
FAM60CP	101.028	0.47993	7.88617	3.11607e-15	4.9092e-14	ENSG00000267742	family with sequence similarity 60, member C pseudogene [Source:HGNC Symbol;Acc:HGNC:31737]	165.472	158.002	242.965	16.265	3.74064	64.2356	3.05293	0.575053	5.30896	1.10254e-07	8.04566e-07	ENSG00000267742	family with sequence similarity 60, member C pseudogene [Source:HGNC Symbol;Acc:HGNC:31737]	92.313	157.498	96.7127	16.0352	3.67206	19.1829
NAPSB	974.543	0.307038	12.3239	6.73867e-35	9.36997e-33	ENSG00000131401	napsin B aspartic peptidase, pseudogene [Source:HGNC Symbol;Acc:HGNC:13396]	1017.42	1634.51	2827.59	82.8037	118.952	465.278	2.70156	0.372115	7.26002	3.87023e-13	6.21082e-12	ENSG00000131401	napsin B aspartic peptidase, pseudogene [Source:HGNC Symbol;Acc:HGNC:13396]	545.733	1062.81	823.266	81.6337	116.772	161.456
SLFN5	2856.35	0.339737	11.1376	8.22939e-29	6.51017e-27	ENSG00000166750	schlafen family member 5 [Source:HGNC Symbol;Acc:HGNC:28286]	2807.36	5268.56	8016.53	352.655	289.526	2565.21	3.63118	0.375987	9.65771	4.55931e-22	3.45167e-20	ENSG00000166750	schlafen family member 5 [Source:HGNC Symbol;Acc:HGNC:28286]	2822.34	3816.01	7728.55	347.672	284.218	392.45
RP11-314A20.1	98.1136	0.446607	8.46798	2.49675e-17	5.22983e-16	ENSG00000213939		153.18	152.554	246.905	12.5684	11.9701	104.218	3.72214	0.508784	7.31575	2.55952e-13	4.21301e-12	ENSG00000213939		180.553	72.1363	337.285	12.3908	11.7506	11.19
RPSAP58	1607.99	0.292737	12.9135	3.77784e-38	6.54949e-36	ENSG00000225178	ribosomal protein SA pseudogene 58 [Source:HGNC Symbol;Acc:HGNC:36809]	1796.56	2434.05	4780.5	124.945	167.581	806.748	2.7656	0.371031	7.45384	9.06629e-14	1.60708e-12	ENSG00000225178	ribosomal protein SA pseudogene 58 [Source:HGNC Symbol;Acc:HGNC:36809]	1330.39	981.054	1906.45	123.179	164.508	334.901
SLC16A6	779.772	0.342348	11.0315	2.69215e-28	2.0349e-26	ENSG00000108932	solute carrier family 16, member 6 [Source:HGNC Symbol;Acc:HGNC:10927]	1288.79	1912.37	1176.74	121.248	80.0498	418.546	2.72853	0.434452	6.2804	3.37708e-10	3.60584e-09	ENSG00000108932	solute carrier family 16, member 6 [Source:HGNC Symbol;Acc:HGNC:10927]	452.062	1208.28	556.098	119.535	78.5822	96.7137
ARF6	2362.08	0.315517	11.9623	5.59999e-33	6.74997e-31	ENSG00000165527	ADP-ribosylation factor 6 [Source:HGNC Symbol;Acc:HGNC:659]	2765.75	6257.43	4231.53	201.834	306.733	1439.16	3.07421	0.378951	8.11243	4.96153e-16	1.27014e-14	ENSG00000165527	ADP-ribosylation factor 6 [Source:HGNC Symbol;Acc:HGNC:659]	2548.11	3050.17	2138.56	198.982	301.109	398.045
CAPZA1	1664.79	0.364517	10.3506	4.15846e-25	2.33361e-23	ENSG00000116489	capping protein (actin filament) muscle Z-line, alpha 1 [Source:HGNC Symbol;Acc:HGNC:1488]	2404.55	3157.32	3757.42	340.087	160.1	2048.51	4.11497	0.372338	11.0517	2.15044e-28	4.38698e-26	ENSG00000116489	capping protein (actin filament) muscle Z-line, alpha 1 [Source:HGNC Symbol;Acc:HGNC:1488]	4118.79	2957.59	4557.58	335.281	157.164	164.653
BZW1P2	252.346	0.461718	8.16573	3.1949e-16	5.78844e-15	ENSG00000198406	basic leucine zipper and W2 domains 1 pseudogene 2 [Source:HGNC Symbol;Acc:HGNC:33954]	366.876	385.471	659.288	65.06	20.9476	292.418	3.99651	0.489145	8.17041	3.07333e-16	8.11545e-15	ENSG00000198406	basic leucine zipper and W2 domains 1 pseudogene 2 [Source:HGNC Symbol;Acc:HGNC:33954]	450.705	393.143	809.968	64.1408	20.5636	15.9857
BCL6	2359.48	0.322362	11.6909	1.41912e-31	1.47868e-29	ENSG00000113916	B-cell CLL/lymphoma 6 [Source:HGNC Symbol;Acc:HGNC:1001]	3557.18	6702.83	3003.57	234.364	335.162	885.551	2.14082	0.414638	5.16311	2.42884e-07	1.67713e-06	ENSG00000113916	B-cell CLL/lymphoma 6 [Source:HGNC Symbol;Acc:HGNC:1001]	1235.37	2528.38	674.571	231.053	329.017	314.919
DNAJA1	2284.78	0.319723	11.786	4.60928e-32	5.06163e-30	ENSG00000086061	DnaJ (Hsp40) homolog, subfamily A, member 1 [Source:HGNC Symbol;Acc:HGNC:5229]	3407.79	3839.73	5568.49	359.309	249.875	3290.23	4.36371	0.347591	12.5542	3.77172e-36	1.65614e-33	ENSG00000086061	DnaJ (Hsp40) homolog, subfamily A, member 1 [Source:HGNC Symbol;Acc:HGNC:5229]	6320.73	6690.65	5854.74	354.232	245.294	275.754
CSRNP1	1853.65	0.310721	12.1183	8.45055e-34	1.09024e-31	ENSG00000144655	cysteine-serine-rich nuclear protein 1 [Source:HGNC Symbol;Acc:HGNC:14300]	2524.64	4640.63	3225.52	173.74	248.379	2246.06	3.99186	0.421362	9.4737	2.70093e-21	1.76884e-19	ENSG00000144655	cysteine-serine-rich nuclear protein 1 [Source:HGNC Symbol;Acc:HGNC:14300]	4549.13	6005.35	2206.26	171.285	243.825	300.532
NR4A3	1227.23	0.351729	10.7046	9.68768e-27	6.40724e-25	ENSG00000119508	nuclear receptor subfamily 4, group A, member 3 [Source:HGNC Symbol;Acc:HGNC:7982]	1120.48	1852.44	3953.1	142.689	120.449	590.646	2.34332	0.507185	4.62025	3.83279e-06	2.10973e-05	ENSG00000119508	nuclear receptor subfamily 4, group A, member 3 [Source:HGNC Symbol;Acc:HGNC:7982]	293.23	2284.32	537.964	140.672	118.24	169.449
ALCAM	1265.35	0.334287	11.2612	2.04019e-29	1.70676e-27	ENSG00000170017	activated leukocyte cell adhesion molecule [Source:HGNC Symbol;Acc:HGNC:400]	1802.23	2940.75	2348.22	204.052	181.795	1177.88	3.31589	0.441364	7.51284	5.78599e-14	1.05232e-12	ENSG00000170017	activated leukocyte cell adhesion molecule [Source:HGNC Symbol;Acc:HGNC:400]	1121.33	4628.75	825.684	201.169	178.462	111.9
FTH1P7	274.357	0.416697	9.0263	1.77572e-19	4.91807e-18	ENSG00000232187	ferritin, heavy polypeptide 1 pseudogene 7 [Source:HGNC Symbol;Acc:HGNC:3994]	524.784	366.402	644.842	61.3634	30.6733	197.46	3.32252	0.449561	7.39059	1.46175e-13	2.50536e-12	ENSG00000232187	ferritin, heavy polypeptide 1 pseudogene 7 [Source:HGNC Symbol;Acc:HGNC:3994]	343.459	345.052	388.06	60.4964	30.1109	17.5843
CD14	19754.8	0.370474	10.1517	3.25499e-24	1.6494e-22	ENSG00000170458	CD14 molecule [Source:HGNC Symbol;Acc:HGNC:1628]	20887.3	70785	20191	1972.5	2272.82	7860.12	2.57659	0.352139	7.31698	2.53619e-13	4.17611e-12	ENSG00000170458	CD14 molecule [Source:HGNC Symbol;Acc:HGNC:1628]	15026.7	15167.9	10436.5	1944.63	2231.15	2353.9
RP3-417G15.1	200.284	0.474736	7.91469	2.47867e-15	3.96325e-14	ENSG00000227008		266.647	232.917	630.395	36.2266	23.192	199.341	3.70205	0.516842	7.16282	7.90315e-13	1.22028e-11	ENSG00000227008		328.526	150.284	646.766	35.7148	22.7668	11.9893
ACTBP2	3206.48	0.319661	11.745	7.49115e-32	8.05269e-30	ENSG00000213763	actin, beta pseudogene 2 [Source:HGNC Symbol;Acc:HGNC:135]	3190.31	8191.6	6633.6	317.907	385.286	1752.27	2.87006	0.3934	7.29554	2.97473e-13	4.85143e-12	ENSG00000213763	actin, beta pseudogene 2 [Source:HGNC Symbol;Acc:HGNC:135]	3104.7	4168.28	2043.05	313.415	378.223	505.948
RP11-676M6.1	449.374	0.383791	9.77992	1.3732e-22	5.73212e-21	ENSG00000254612		677.019	776.39	1063.79	87.9789	51.6209	516.221	3.93379	0.418395	9.4021	5.34857e-21	3.31562e-19	ENSG00000254612		756.152	1489.62	675.78	86.7359	50.6745	38.3658
ANPEP	25221.7	0.327235	11.4697	1.87352e-30	1.75469e-28	ENSG00000166825	alanyl (membrane) aminopeptidase [Source:HGNC Symbol;Acc:HGNC:500]	30756.1	76430.8	34774.2	2714.78	3242.39	20691.7	3.50383	0.381461	9.1853	4.1038e-20	2.16235e-18	ENSG00000166825	alanyl (membrane) aminopeptidase [Source:HGNC Symbol;Acc:HGNC:500]	57037.2	29227.2	28707.9	2676.42	3182.95	3318.64
PTPRJ-AS1	66.8479	0.617075	6.07899	1.20943e-09	9.62372e-09	ENSG00000254879	PTPRJ antisense RNA 1 [Source:HGNC Symbol;Acc:HGNC:50634]	71.8623	128.036	177.299	10.3505	12.7182	45.2048	3.26601	0.618724	5.27862	1.30159e-07	9.37508e-07	ENSG00000254879	PTPRJ antisense RNA 1 [Source:HGNC Symbol;Acc:HGNC:50634]	50.2292	135.857	61.6543	10.2042	12.485	0.799286
EIF4A1P10	1210.92	0.339147	11.0581	2.00218e-28	1.53041e-26	ENSG00000229132	eukaryotic translation initiation factor 4A1 pseudogene 10 [Source:HGNC Symbol;Acc:HGNC:37930]	1535.58	2605.67	2651.6	185.569	147.381	1080.84	3.62712	0.345989	10.4833	1.03048e-25	1.43104e-23	ENSG00000229132	eukaryotic translation initiation factor 4A1 pseudogene 10 [Source:HGNC Symbol;Acc:HGNC:37930]	2470.73	1926.04	1624.77	182.947	144.679	135.879
CAP1	6629.88	0.319875	11.7229	9.72455e-32	1.03986e-29	ENSG00000131236	CAP, adenylate cyclase-associated protein 1 (yeast) [Source:HGNC Symbol;Acc:HGNC:20040]	8003.19	15420.2	13783.3	895.315	792.269	5251.42	3.45373	0.338921	10.1904	2.18935e-24	2.46195e-22	ENSG00000131236	CAP, adenylate cyclase-associated protein 1 (yeast) [Source:HGNC Symbol;Acc:HGNC:20040]	11651.8	8586.63	8748.87	882.665	777.743	860.832
GNA15	2264.6	0.328718	11.4072	3.84736e-30	3.46016e-28	ENSG00000060558	guanine nucleotide binding protein (G protein), alpha 15 (Gq class) [Source:HGNC Symbol;Acc:HGNC:4383]	2970.94	6459.02	3288.56	221.796	294.763	1200.33	2.78896	0.404555	6.89391	5.42796e-12	7.38219e-11	ENSG00000060558	guanine nucleotide binding protein (G protein), alpha 15 (Gq class) [Source:HGNC Symbol;Acc:HGNC:4383]	2364.84	2764.02	1222.21	218.662	289.359	342.894
VAV1	4191.96	0.31245	11.9953	3.7624e-33	4.60021e-31	ENSG00000141968	vav 1 guanine nucleotide exchange factor [Source:HGNC Symbol;Acc:HGNC:12657]	5880.42	11587.3	6070.18	471.685	567.83	2121.58	2.63438	0.398272	6.61451	3.72775e-11	4.55521e-10	ENSG00000141968	vav 1 guanine nucleotide exchange factor [Source:HGNC Symbol;Acc:HGNC:12657]	3323.27	5948.84	1876.23	465.021	557.419	558.701
S100A11P1	294.903	0.354722	10.5655	4.30804e-26	2.6837e-24	ENSG00000237632	S100 calcium binding protein A11 pseudogene 1 [Source:HGNC Symbol;Acc:HGNC:10491]	420.773	723.269	509.57	40.6625	46.384	288.407	3.73912	0.386196	9.68193	3.59875e-22	2.76534e-20	ENSG00000237632	S100 calcium binding protein A11 pseudogene 1 [Source:HGNC Symbol;Acc:HGNC:10491]	693.705	522.988	400.149	40.088	45.5336	27.975
PTPN12	1220.18	0.389201	9.62237	6.4331e-22	2.45634e-20	ENSG00000127947	protein tyrosine phosphatase, non-receptor type 12 [Source:HGNC Symbol;Acc:HGNC:9645]	1476.96	2961.18	2395.5	246.193	128.678	1337.46	3.92831	0.414534	9.47645	2.63074e-21	1.72532e-19	ENSG00000127947	protein tyrosine phosphatase, non-receptor type 12 [Source:HGNC Symbol;Acc:HGNC:9645]	1861.19	2932.34	2752.68	242.715	126.319	109.502
PSME1	3496.08	0.286257	13.0764	4.48946e-39	8.20202e-37	ENSG00000092010	proteasome (prosome, macropain) activator subunit 1 (PA28 alpha) [Source:HGNC Symbol;Acc:HGNC:9568]	4359.02	7359.36	7852.36	327.518	549.875	3829.81	3.91303	0.368217	10.627	2.23217e-26	3.47683e-24	ENSG00000092010	proteasome (prosome, macropain) activator subunit 1 (PA28 alpha) [Source:HGNC Symbol;Acc:HGNC:9568]	8200.93	6684.63	6716.69	322.891	539.793	513.941
PSMA7	2149.06	0.299829	12.4842	9.10065e-36	1.33852e-33	ENSG00000101182	proteasome (prosome, macropain) subunit, alpha type, 7 [Source:HGNC Symbol;Acc:HGNC:9536]	2564.35	5136.43	4333.97	197.398	293.267	1802.56	3.50284	0.38802	9.02747	1.7568e-19	8.25659e-18	ENSG00000101182	proteasome (prosome, macropain) subunit, alpha type, 7 [Source:HGNC Symbol;Acc:HGNC:9536]	3820.13	3633.27	2520.57	194.609	287.89	358.88
RP11-446E9.1	207.102	0.452507	8.2677	1.36567e-16	2.61953e-15	ENSG00000236814		259.083	345.97	558.163	40.6625	23.9401	243.663	4.04518	0.457661	8.83883	9.67251e-19	3.98171e-17	ENSG00000236814		392.33	371.502	620.17	40.088	23.5012	14.3872
SLC3A2	6837.53	0.321001	11.6537	2.1964e-31	2.23151e-29	ENSG00000168003	solute carrier family 3 (amino acid transporter heavy chain), member 2 [Source:HGNC Symbol;Acc:HGNC:11026]	10977	18043.6	9339.04	796.986	860.348	5395.59	3.36099	0.395455	8.49904	1.91159e-17	6.30881e-16	ENSG00000168003	solute carrier family 3 (amino acid transporter heavy chain), member 2 [Source:HGNC Symbol;Acc:HGNC:11026]	11392.5	13020.6	5349.42	785.725	844.575	980.724
CTC-308K20.3	120.727	0.463737	8.05942	7.66566e-16	1.31166e-14	ENSG00000253785		91.719	175.709	415.01	14.0471	8.97755	64.5343	2.85088	0.531898	5.35983	8.33004e-08	6.19546e-07	ENSG00000253785		43.4414	129.845	172.874	13.8486	8.81295	18.3836
MCL1	6008.22	0.321377	11.6278	2.97646e-31	2.9868e-29	ENSG00000143384	myeloid cell leukemia 1 [Source:HGNC Symbol;Acc:HGNC:6943]	7230.67	12638.8	13825.4	838.387	701.745	8772.06	4.37391	0.334921	13.0595	5.60821e-39	3.11526e-36	ENSG00000143384	myeloid cell leukemia 1 [Source:HGNC Symbol;Acc:HGNC:6943]	18678.5	15410.7	16235.6	826.542	688.879	792.093
PSME2P2	366.771	0.345263	10.8211	2.73472e-27	1.91764e-25	ENSG00000225131	proteasome activator subunit 2 pseudogene 2 [Source:HGNC Symbol;Acc:HGNC:30160]	346.074	600.681	1115.01	29.5727	50.1246	321.999	3.67056	0.390004	9.41158	4.88717e-21	3.06979e-19	ENSG00000225131	proteasome activator subunit 2 pseudogene 2 [Source:HGNC Symbol;Acc:HGNC:30160]	529.442	710.543	556.098	29.1549	49.2057	57.5486
FTH1	15186.7	0.332379	11.2305	2.88716e-29	2.39564e-27	ENSG00000167996	ferritin, heavy polypeptide 1 [Source:HGNC Symbol;Acc:HGNC:3976]	30581.2	36867.6	17677.3	1473.46	2334.16	8527.37	2.76683	0.408554	6.77225	1.26791e-11	1.64483e-10	ENSG00000167996	ferritin, heavy polypeptide 1 [Source:HGNC Symbol;Acc:HGNC:3976]	14555.6	23871.1	6866.6	1452.64	2291.37	2126.9
PFN1P1	577.12	0.338745	11.018	3.12925e-28	2.34354e-26	ENSG00000233328	profilin 1 pseudogene 1 [Source:HGNC Symbol;Acc:HGNC:42989]	729.024	1487.4	1021.77	77.6285	77.0573	383.013	3.1126	0.383263	8.12131	4.61168e-16	1.1865e-14	ENSG00000233328	profilin 1 pseudogene 1 [Source:HGNC Symbol;Acc:HGNC:42989]	950.281	698.52	429.162	76.5316	75.6445	67.9393
ITGA5	4707.85	0.3127	11.9284	8.41455e-33	9.96562e-31	ENSG00000161638	integrin, alpha 5 (fibronectin receptor, alpha polypeptide) [Source:HGNC Symbol;Acc:HGNC:6141]	5988.21	12914	7506.96	505.694	632.169	3317.14	3.09986	0.440673	7.03437	2.00156e-12	2.88652e-11	ENSG00000161638	integrin, alpha 5 (fibronectin receptor, alpha polypeptide) [Source:HGNC Symbol;Acc:HGNC:6141]	7261.51	8596.25	2244.94	498.549	620.579	680.992
DNAJA1P3	151.725	0.505788	7.37394	1.65662e-13	2.09539e-12	ENSG00000215007	DnaJ (Hsp40) homolog, subfamily A, member 1 pseudogene 3 [Source:HGNC Symbol;Acc:HGNC:39339]	233.552	211.124	401.877	44.3591	11.2219	238.083	4.51543	0.489876	9.2175	3.04107e-20	1.62628e-18	ENSG00000215007	DnaJ (Hsp40) homolog, subfamily A, member 1 pseudogene 3 [Source:HGNC Symbol;Acc:HGNC:39339]	452.062	482.111	431.58	43.7324	11.0162	7.99286
CCT6A	1570.39	0.338347	11.0217	3.00419e-28	2.25403e-26	ENSG00000146731	chaperonin containing TCP1, subunit 6A (zeta 1) [Source:HGNC Symbol;Acc:HGNC:1620]	2018.76	3263.56	3515.77	251.368	177.307	1083.45	3.21817	0.349854	9.19861	3.62619e-20	1.91727e-18	ENSG00000146731	chaperonin containing TCP1, subunit 6A (zeta 1) [Source:HGNC Symbol;Acc:HGNC:1620]	1988.8	1782.97	2116.8	247.817	174.056	190.23
STK26	488.42	0.353391	10.5522	4.96348e-26	3.07321e-24	ENSG00000134602	serine/threonine protein kinase 26 [Source:HGNC Symbol;Acc:HGNC:18174]	679.855	1280.36	780.114	65.7994	55.3615	347.794	2.94004	0.477488	6.15731	7.39927e-10	7.49601e-09	ENSG00000134602	serine/threonine protein kinase 26 [Source:HGNC Symbol;Acc:HGNC:18174]	297.302	1297.25	305.854	64.8697	54.3466	67.1401
DDX21	1449.33	0.346508	10.7597	5.33591e-27	3.61114e-25	ENSG00000165732	DEAD (Asp-Glu-Ala-Asp) box helicase 21 [Source:HGNC Symbol;Acc:HGNC:2744]	1693.49	3168.22	3266.24	221.796	181.047	1053.35	3.30343	0.363356	9.09144	9.77335e-20	4.81411e-18	ENSG00000165732	DEAD (Asp-Glu-Ala-Asp) box helicase 21 [Source:HGNC Symbol;Acc:HGNC:2744]	1682	1792.59	2288.46	218.662	177.728	160.657
DHX58	1743.69	0.295015	12.6328	1.39267e-36	2.19068e-34	ENSG00000108771	DEXH (Asp-Glu-X-His) box polypeptide 58 [Source:HGNC Symbol;Acc:HGNC:29517]	2068.88	3365.72	4324.77	158.214	270.075	4282.79	5.01859	0.405479	12.3769	3.48418e-35	1.48739e-32	ENSG00000108771	DEXH (Asp-Glu-X-His) box polypeptide 58 [Source:HGNC Symbol;Acc:HGNC:29517]	9323.62	11045.3	4639.79	155.979	265.123	266.962
PIM3	3039.11	0.297589	12.514	6.25816e-36	9.33933e-34	ENSG00000198355	Pim-3 proto-oncogene, serine/threonine kinase [Source:HGNC Symbol;Acc:HGNC:19310]	4467.75	7285.81	5245.41	313.471	440.648	2779.09	3.47727	0.411578	8.44862	2.94766e-17	9.34626e-16	ENSG00000198355	Pim-3 proto-oncogene, serine/threonine kinase [Source:HGNC Symbol;Acc:HGNC:19310]	4606.15	8320.93	2537.5	309.042	432.569	468.382
HK2P1	962.308	0.312987	11.8933	1.28299e-32	1.49772e-30	ENSG00000228612	hexokinase 2 pseudogene 1 [Source:HGNC Symbol;Acc:HGNC:4924]	1257.59	2521.22	1612.76	120.509	154.115	642.762	3.14697	0.360711	8.72436	2.67681e-18	1.01995e-16	ENSG00000228612	hexokinase 2 pseudogene 1 [Source:HGNC Symbol;Acc:HGNC:4924]	1407.77	1184.24	889.756	118.806	151.289	104.707
HSPA8	12886.6	0.315724	11.7899	4.40118e-32	4.8593e-30	ENSG00000109971	heat shock 70kDa protein 8 [Source:HGNC Symbol;Acc:HGNC:5241]	15944	24830.9	31441	1808.37	1524.69	12348.6	3.72898	0.335842	11.1034	1.20781e-28	2.56128e-26	ENSG00000109971	heat shock 70kDa protein 8 [Source:HGNC Symbol;Acc:HGNC:5241]	23219.4	23314.5	22555.8	1782.82	1496.73	1722.46
SPPL2A	1436.74	0.319225	11.6588	2.06969e-31	2.12229e-29	ENSG00000138600	signal peptide peptidase like 2A [Source:HGNC Symbol;Acc:HGNC:30227]	2059.42	2927.13	3053.48	220.317	165.336	1795.56	4.09712	0.343952	11.9119	1.026e-32	3.33125e-30	ENSG00000138600	signal peptide peptidase like 2A [Source:HGNC Symbol;Acc:HGNC:30227]	3444.09	3041.75	3718.6	217.204	162.305	189.431
CCR5	1571.85	0.350221	10.6182	2.45371e-26	1.5718e-24	ENSG00000160791	chemokine (C-C motif) receptor 5 (gene/pseudogene) [Source:HGNC Symbol;Acc:HGNC:1606]	1801.29	3497.84	3511.83	241.018	163.84	5423.15	5.48142	0.408998	13.4021	5.87891e-41	3.56641e-38	ENSG00000160791	chemokine (C-C motif) receptor 5 (gene/pseudogene) [Source:HGNC Symbol;Acc:HGNC:1606]	12591.2	14295	5044.77	237.613	160.836	209.413
PSMA3	988.91	0.317577	11.699	1.29036e-31	1.35143e-29	ENSG00000100567	proteasome (prosome, macropain) subunit, alpha type, 3 [Source:HGNC Symbol;Acc:HGNC:9532]	1225.44	1924.63	2387.62	124.206	112.967	1054.54	3.86248	0.362149	10.6654	1.47702e-26	2.42342e-24	ENSG00000100567	proteasome (prosome, macropain) subunit, alpha type, 3 [Source:HGNC Symbol;Acc:HGNC:9532]	1732.23	2333.61	1873.81	122.451	110.896	154.262
FTH1P16	1142.26	0.323033	11.501	1.30428e-30	1.22719e-28	ENSG00000227376	ferritin, heavy polypeptide 1 pseudogene 16 [Source:HGNC Symbol;Acc:HGNC:3986]	2046.18	2713.28	1635.09	153.778	138.404	657.137	2.81432	0.401223	7.01435	2.31021e-12	3.30784e-11	ENSG00000227376	ferritin, heavy polypeptide 1 pseudogene 16 [Source:HGNC Symbol;Acc:HGNC:3986]	1202.78	1636.29	654.019	151.606	135.866	162.255
EIF4G2	10161	0.321775	11.5423	8.07636e-31	7.85296e-29	ENSG00000110321	eukaryotic translation initiation factor 4 gamma, 2 [Source:HGNC Symbol;Acc:HGNC:3297]	14466.1	24207	18185.6	1634.63	1188.03	8052.01	3.4125	0.336611	10.1378	3.75384e-24	4.06269e-22	ENSG00000110321	eukaryotic translation initiation factor 4 gamma, 2 [Source:HGNC Symbol;Acc:HGNC:3297]	15814	14028.1	14442.8	1611.54	1166.25	1249.28
CTC-527H23.1	54.383	0.596849	6.21324	5.19033e-10	4.3199e-09	ENSG00000260033		74.699	129.398	101.126	14.0471	3.74064	50.8548	3.67684	0.601652	6.11124	9.88605e-10	9.86146e-09	ENSG00000260033		74.665	109.407	100.339	13.8486	3.67206	3.19715
BZW1P1	199.312	0.378221	9.80462	1.07554e-22	4.56444e-21	ENSG00000236686	basic leucine zipper and W2 domains 1 pseudogene 1 [Source:HGNC Symbol;Acc:HGNC:31378]	291.231	474.007	350.657	28.8334	31.4214	174.297	3.54491	0.404018	8.77413	1.72237e-18	6.78138e-17	ENSG00000236686	basic leucine zipper and W2 domains 1 pseudogene 1 [Source:HGNC Symbol;Acc:HGNC:31378]	319.023	378.716	269.587	28.426	30.8453	19.1829
FMNL3	5789.66	0.293525	12.6318	1.40978e-36	2.20907e-34	ENSG00000161791	formin-like 3 [Source:HGNC Symbol;Acc:HGNC:23698]	7267.55	14163	10945.2	575.19	837.904	4022.09	2.9045	0.443247	6.5528	5.64698e-11	6.7362e-10	ENSG00000161791	formin-like 3 [Source:HGNC Symbol;Acc:HGNC:23698]	4557.28	14367.2	2895.34	567.063	822.542	923.176
ADAM17	1646.13	0.30905	11.9951	3.77131e-33	4.60021e-31	ENSG00000151694	ADAM metallopeptidase domain 17 [Source:HGNC Symbol;Acc:HGNC:195]	2441.43	3708.96	3056.1	237.321	209.476	1611.07	3.62473	0.380362	9.52969	1.5776e-21	1.08237e-19	ENSG00000151694	ADAM metallopeptidase domain 17 [Source:HGNC Symbol;Acc:HGNC:195]	2386.56	4516.94	2105.92	233.968	205.636	217.406
BACH1	7602.34	0.316335	11.7128	1.09634e-31	1.16016e-29	ENSG00000156273	BTB and CNC homology 1, basic leucine zipper transcription factor 1 [Source:HGNC Symbol;Acc:HGNC:935]	11779.7	19250.4	11502.1	1252.41	958.353	8021.86	3.84046	0.341174	11.2566	2.14873e-29	4.92872e-27	ENSG00000156273	BTB and CNC homology 1, basic leucine zipper transcription factor 1 [Source:HGNC Symbol;Acc:HGNC:935]	15560.2	16841.4	12706.8	1234.71	940.783	847.244
BCAT1	1124.36	0.372466	9.9431	2.70271e-23	1.23443e-21	ENSG00000060982	branched chain amino-acid transaminase 1, cytosolic [Source:HGNC Symbol;Acc:HGNC:976]	1499.65	2694.21	2086.87	229.928	128.678	325.923	1.71752	0.396973	4.32654	1.51472e-05	7.32421e-05	ENSG00000060982	branched chain amino-acid transaminase 1, cytosolic [Source:HGNC Symbol;Acc:HGNC:976]	469.71	631.193	397.731	226.679	126.319	103.907
SH3KBP1	2603.39	0.326091	11.3555	6.96113e-30	6.03412e-28	ENSG00000147010	SH3-domain kinase binding protein 1 [Source:HGNC Symbol;Acc:HGNC:13867]	3385.09	6685.13	4511.27	346.001	307.481	1273.2	2.58862	0.366379	7.06543	1.60123e-12	2.33993e-11	ENSG00000147010	SH3-domain kinase binding protein 1 [Source:HGNC Symbol;Acc:HGNC:13867]	3153.58	1417.48	2050.31	341.112	301.844	374.865
MRPL52	943.862	0.342591	10.8022	3.36058e-27	2.32451e-25	ENSG00000172590	mitochondrial ribosomal protein L52 [Source:HGNC Symbol;Acc:HGNC:16655]	1204.64	2489.9	1594.37	122.727	107.731	362.336	2.23779	0.384163	5.82509	5.70802e-09	5.09621e-08	ENSG00000172590	mitochondrial ribosomal protein L52 [Source:HGNC Symbol;Acc:HGNC:16655]	568.811	756.229	482.354	120.993	105.755	139.875
NDUFV2P1	391.93	0.353193	10.4769	1.10281e-25	6.521e-24	ENSG00000267809	NADH dehydrogenase (ubiquinone) flavoprotein 2 pseudogene 1 [Source:HGNC Symbol;Acc:HGNC:7718]	490.744	696.027	1009.95	50.2737	56.1097	376.677	3.70613	0.370847	9.99368	1.62439e-23	1.57007e-21	ENSG00000267809	NADH dehydrogenase (ubiquinone) flavoprotein 2 pseudogene 1 [Source:HGNC Symbol;Acc:HGNC:7718]	639.404	870.445	598.41	49.5633	55.081	47.1579
MAPKAPK2	3146.63	0.323537	11.429	2.99421e-30	2.75989e-28	ENSG00000162889	mitogen-activated protein kinase-activated protein kinase 2 [Source:HGNC Symbol;Acc:HGNC:6887]	3859.76	8737.79	5016.9	300.903	420.448	2010.44	3.03383	0.394329	7.69364	1.43012e-14	2.89318e-13	ENSG00000162889	mitogen-activated protein kinase-activated protein kinase 2 [Source:HGNC Symbol;Acc:HGNC:6887]	3344.99	5103.65	2375.5	296.651	412.74	529.128
SLC11A2	2498.93	0.307582	12.0151	2.96099e-33	3.65556e-31	ENSG00000110911	solute carrier family 11 (proton-coupled divalent metal ion transporter), member 2 [Source:HGNC Symbol;Acc:HGNC:10908]	3367.13	5404.76	5202.07	348.219	325.436	2228.52	3.43247	0.394523	8.70032	3.30959e-18	1.23955e-16	ENSG00000110911	solute carrier family 11 (proton-coupled divalent metal ion transporter), member 2 [Source:HGNC Symbol;Acc:HGNC:10908]	3499.75	6588.45	2283.63	343.299	319.47	336.5
SNRPGP10	17.3306	0.811697	4.55118	5.33468e-06	2.68819e-05	ENSG00000235363	small nuclear ribonucleoprotein polypeptide G pseudogene 10 [Source:HGNC Symbol;Acc:HGNC:39329]	19.8567	38.1385	40.713	2.95727	1.49626	14.3809	3.54989	0.80904	4.38779	1.1451e-05	5.68544e-05	ENSG00000235363	small nuclear ribonucleoprotein polypeptide G pseudogene 10 [Source:HGNC Symbol;Acc:HGNC:39329]	24.4358	27.6523	29.0138	2.91549	1.46883	0.799286
PKIG	779.315	0.306658	12.0438	2.09033e-33	2.61234e-31	ENSG00000168734	protein kinase (cAMP-dependent, catalytic) inhibitor gamma [Source:HGNC Symbol;Acc:HGNC:9019]	1021.2	1505.11	1826.83	82.8037	100.249	209.384	1.39253	0.433241	3.21421	0.00130802	0.00389954	ENSG00000168734	protein kinase (cAMP-dependent, catalytic) inhibitor gamma [Source:HGNC Symbol;Acc:HGNC:9019]	123.537	506.157	310.689	81.6337	98.4113	135.879
CD48	2142.32	0.324676	11.3745	5.60527e-30	4.92164e-28	ENSG00000117091	CD48 molecule [Source:HGNC Symbol;Acc:HGNC:1683]	2666.47	4903.52	4410.14	277.984	233.416	2682.51	4.06537	0.375753	10.8193	2.78963e-27	4.98511e-25	ENSG00000117091	CD48 molecule [Source:HGNC Symbol;Acc:HGNC:1683]	5028.35	6239.79	3971.26	274.056	229.137	352.485
RPL7P23	358.283	0.398656	9.26023	2.03989e-20	6.39286e-19	ENSG00000244363	ribosomal protein L7 pseudogene 23 [Source:HGNC Symbol;Acc:HGNC:35658]	573.007	373.212	1061.17	75.4105	29.9252	255.146	3.2693	0.413362	7.90904	2.59382e-15	5.89975e-14	ENSG00000244363	ribosomal protein L7 pseudogene 23 [Source:HGNC Symbol;Acc:HGNC:35658]	487.359	298.164	605.663	74.345	29.3765	35.9679
TRIM25	4444.28	0.309178	11.9386	7.446e-33	8.89611e-31	ENSG00000121060	tripartite motif containing 25 [Source:HGNC Symbol;Acc:HGNC:12932]	5326.32	10982.5	8568.12	554.489	601.496	6555.62	4.30788	0.360116	11.9625	5.58651e-33	1.82671e-30	ENSG00000121060	tripartite motif containing 25 [Source:HGNC Symbol;Acc:HGNC:12932]	15226.2	13614.5	8740.41	546.655	590.468	615.451
ATP5B	4733.15	0.30966	11.9187	9.46128e-33	1.11728e-30	ENSG00000110955	ATP synthase, H+ transporting, mitochondrial F1 complex, beta polypeptide [Source:HGNC Symbol;Acc:HGNC:830]	5693.2	11075.1	9712.03	584.801	592.518	4259.21	3.57289	0.352642	10.1318	3.99371e-24	4.28209e-22	ENSG00000110955	ATP synthase, H+ transporting, mitochondrial F1 complex, beta polypeptide [Source:HGNC Symbol;Acc:HGNC:830]	9920.94	6316.74	7438.41	576.538	581.655	720.956
S100A10	1079.65	0.348798	10.5762	3.84262e-26	2.40849e-24	ENSG00000197747	S100 calcium binding protein A10 [Source:HGNC Symbol;Acc:HGNC:10487]	1776.7	2424.52	1812.39	232.885	136.908	921.386	3.47166	0.358566	9.68206	3.59387e-22	2.76534e-20	ENSG00000197747	S100 calcium binding protein A10 [Source:HGNC Symbol;Acc:HGNC:10487]	2060.75	1704.82	1306.83	229.595	134.398	91.9179
RPF2P1	17.061	0.789755	4.66959	3.01798e-06	1.5855e-05	ENSG00000225357	ribosome production factor 2 homolog (S. cerevisiae) pseudogene 1 [Source:HGNC Symbol;Acc:HGNC:16186]	26.4756	25.8797	44.653	2.21796	1.49626	11.4387	3.09026	0.842125	3.6696	0.000242933	0.0008852	ENSG00000225357	ribosome production factor 2 homolog (S. cerevisiae) pseudogene 1 [Source:HGNC Symbol;Acc:HGNC:16186]	27.1509	7.21363	29.0138	2.18662	1.46883	1.59857
ISG20	2774.46	0.294234	12.5232	5.5765e-36	8.35266e-34	ENSG00000172183	interferon stimulated exonuclease gene 20kDa [Source:HGNC Symbol;Acc:HGNC:6130]	3462.63	4681.5	7357.24	316.428	310.473	6630.28	4.86369	0.430964	11.2856	1.54589e-29	3.58157e-27	ENSG00000172183	interferon stimulated exonuclease gene 20kDa [Source:HGNC Symbol;Acc:HGNC:6130]	9581.55	21690.2	7388.85	311.958	304.781	504.35
HSP90AA1	3644.23	0.359834	10.2362	1.36537e-24	7.2905e-23	ENSG00000080824	heat shock protein 90kDa alpha (cytosolic), class A member 1 [Source:HGNC Symbol;Acc:HGNC:5253]	4643.63	6151.19	9576.76	691.263	378.553	3693.45	3.74902	0.374947	9.99881	1.54236e-23	1.49707e-21	ENSG00000080824	heat shock protein 90kDa alpha (cytosolic), class A member 1 [Source:HGNC Symbol;Acc:HGNC:5253]	6227.06	5275.57	9192.54	681.496	371.613	412.432
ZDHHC4P1	141.76	0.451556	8.15545	3.47877e-16	6.25733e-15	ENSG00000238025	zinc finger, DHHC-type containing 4 pseudogene 1 [Source:HGNC Symbol;Acc:HGNC:39443]	123.868	239.727	434.71	19.9616	14.2144	286.648	4.9082	0.40642	12.0767	1.40287e-33	5.10292e-31	ENSG00000238025	zinc finger, DHHC-type containing 4 pseudogene 1 [Source:HGNC Symbol;Acc:HGNC:39443]	517.225	554.248	597.201	19.6796	13.9538	17.5843
IRF4	1948.78	0.307287	11.984	4.31124e-33	5.24311e-31	ENSG00000137265	interferon regulatory factor 4 [Source:HGNC Symbol;Acc:HGNC:6119]	2307.16	2816.8	5795.7	212.184	237.905	765.39	2.30496	0.350529	6.57566	4.84382e-11	5.83244e-10	ENSG00000137265	interferon regulatory factor 4 [Source:HGNC Symbol;Acc:HGNC:6119]	1027.66	1398.24	1409.59	209.186	233.543	314.12
SLC39A8	681.676	0.316958	11.6151	3.45185e-31	3.43843e-29	ENSG00000138821	solute carrier family 39 (zinc transporter), member 8 [Source:HGNC Symbol;Acc:HGNC:20862]	1284.07	1017.48	1506.38	101.287	91.2717	1409.91	3.27721	1.11446	2.94064	0.00327539	0.00867594	ENSG00000138821	solute carrier family 39 (zinc transporter), member 8 [Source:HGNC Symbol;Acc:HGNC:20862]	89.598	7950.63	142.651	99.8556	89.5984	87.1222
BACH1-IT2	197.841	0.449721	8.18319	2.76435e-16	5.05259e-15	ENSG00000228817	BACH1 intronic transcript 2 [Source:HGNC Symbol;Acc:HGNC:40007]	262.865	454.937	386.117	47.3164	20.1995	156.311	3.3517	0.47106	7.11524	1.11721e-12	1.67509e-11	ENSG00000228817	BACH1 intronic transcript 2 [Source:HGNC Symbol;Acc:HGNC:40007]	232.14	389.536	234.528	46.6479	19.8291	15.1864
COX6A1	516.687	0.326424	11.2632	1.99306e-29	1.67077e-27	ENSG00000111775	cytochrome c oxidase subunit VIa polypeptide 1 [Source:HGNC Symbol;Acc:HGNC:2277]	703.494	1200	983.679	62.8421	69.576	507.923	3.65747	0.384202	9.51966	1.7374e-21	1.18129e-19	ENSG00000111775	cytochrome c oxidase subunit VIa polypeptide 1 [Source:HGNC Symbol;Acc:HGNC:2277]	1259.8	818.748	760.403	61.9542	68.3004	78.3301
RNF115	499.636	0.380644	9.65031	4.9009e-22	1.90704e-20	ENSG00000265491	ring finger protein 115 [Source:HGNC Symbol;Acc:HGNC:18154]	590.973	1131.89	1070.36	79.8464	43.3915	343.477	3.06672	0.448409	6.83911	7.96844e-12	1.06396e-10	ENSG00000265491	ring finger protein 115 [Source:HGNC Symbol;Acc:HGNC:18154]	510.437	942.582	407.402	78.7183	42.5959	79.1294
CASP5	229.327	0.358852	10.2359	1.36962e-24	7.30363e-23	ENSG00000137757	caspase 5, apoptosis-related cysteine peptidase [Source:HGNC Symbol;Acc:HGNC:1506]	539.913	495.8	244.278	42.8805	36.6583	126.446	2.4049	0.493131	4.87679	1.07825e-06	6.61866e-06	ENSG00000137757	caspase 5, apoptosis-related cysteine peptidase [Source:HGNC Symbol;Acc:HGNC:1506]	119.464	483.314	61.6543	42.2746	35.9862	15.9857
RP11-566F5.1	25.926	0.67392	5.45019	5.03151e-08	3.33153e-07	ENSG00000270294		46.3323	39.5005	60.4129	2.95727	2.24439	25.2661	3.70117	0.665964	5.55761	2.73488e-08	2.20363e-07	ENSG00000270294		44.799	43.2818	54.4009	2.91549	2.20324	3.99643
PPP1R18	5037.79	0.303925	12.0809	1.33258e-33	1.68605e-31	ENSG00000229998	protein phosphatase 1, regulatory subunit 18 [Source:HGNC Symbol;Acc:HGNC:29413]	6495.03	13253.1	8398.7	519.741	738.403	4178.89	3.34503	0.408343	8.19173	2.57507e-16	6.89853e-15	ENSG00000229998	protein phosphatase 1, regulatory subunit 18 [Source:HGNC Symbol;Acc:HGNC:29413]	8082.82	10994.8	3959.17	512.398	724.866	799.286
FERMT3	10504.2	0.31149	11.7795	4.97597e-32	5.43502e-30	ENSG00000149781	fermitin family member 3 [Source:HGNC Symbol;Acc:HGNC:23151]	13252.9	29980.9	15453.9	913.798	1693.76	8811.68	3.42144	0.402432	8.50191	1.86501e-17	6.16831e-16	ENSG00000149781	fermitin family member 3 [Source:HGNC Symbol;Acc:HGNC:23151]	18225	20632.2	9766.77	900.887	1662.71	1682.5
PSMB8	2523.69	0.290651	12.622	1.59802e-36	2.49444e-34	ENSG00000231631	proteasome (prosome, macropain) subunit, beta type, 8 [Source:HGNC Symbol;Acc:HGNC:9545]	2709.02	5719.41	5649.92	217.36	383.79	3046.77	3.99375	0.390687	10.2224	1.57432e-24	1.83294e-22	ENSG00000231631	proteasome (prosome, macropain) subunit, beta type, 8 [Source:HGNC Symbol;Acc:HGNC:9545]	6793.15	5427.06	5019.39	214.289	376.754	449.998
SRXN1	391.695	0.343372	10.6823	1.23183e-26	8.08146e-25	ENSG00000271303	sulfiredoxin 1 [Source:HGNC Symbol;Acc:HGNC:16132]	585.3	1179.57	426.83	36.9659	76.3091	399.979	2.93949	0.515767	5.69926	1.20326e-08	1.03192e-07	ENSG00000271303	sulfiredoxin 1 [Source:HGNC Symbol;Acc:HGNC:16132]	161.548	1959.7	123.309	36.4436	74.9101	43.9608
ANXA7	1679.01	0.329619	11.1273	9.23726e-29	7.25116e-27	ENSG00000138279	annexin A7 [Source:HGNC Symbol;Acc:HGNC:545]	2250.42	3693.98	3431.71	269.112	193.017	1763.24	3.76651	0.36315	10.3718	3.33301e-25	4.25675e-23	ENSG00000138279	annexin A7 [Source:HGNC Symbol;Acc:HGNC:545]	3535.05	3910.99	2449.25	265.31	189.479	229.395
RNU4-1	5229.85	0.370818	9.88454	4.85832e-23	2.14445e-21	ENSG00000200795	RNA, U4 small nuclear 1 [Source:HGNC Symbol;Acc:HGNC:10192]	2228.68	2515.78	24787.7	380.01	123.441	6940.9	4.45455	0.359775	12.3815	3.29183e-35	1.41841e-32	ENSG00000200795	RNA, U4 small nuclear 1 [Source:HGNC Symbol;Acc:HGNC:10192]	6632.96	4186.31	29023.5	374.641	121.178	1306.83
SLC2A6	2985.27	0.320872	11.4198	3.32813e-30	3.01985e-28	ENSG00000160326	solute carrier family 2 (facilitated glucose transporter), member 6 [Source:HGNC Symbol;Acc:HGNC:11011]	4172.74	7454.71	4993.26	246.193	456.359	2856.05	2.57346	0.568168	4.52941	5.91499e-06	3.12455e-05	ENSG00000160326	solute carrier family 2 (facilitated glucose transporter), member 6 [Source:HGNC Symbol;Acc:HGNC:11011]	526.727	14325.1	1021.53	242.715	447.992	572.289
MYL6	5938.41	0.306744	11.9453	6.87308e-33	8.23576e-31	ENSG00000092841	myosin, light chain 6, alkali, smooth muscle and non-muscle [Source:HGNC Symbol;Acc:HGNC:7587]	7384.8	14752.8	11038.5	698.656	787.78	4661.24	3.32122	0.370686	8.95965	3.25701e-19	1.45791e-17	ENSG00000092841	myosin, light chain 6, alkali, smooth muscle and non-muscle [Source:HGNC Symbol;Acc:HGNC:7587]	11111.5	7927.78	6524.48	688.785	773.337	941.559
GCH1	1122.8	0.29865	12.2689	1.33035e-34	1.83107e-32	ENSG00000131979	GTP cyclohydrolase 1 [Source:HGNC Symbol;Acc:HGNC:4193]	1579.08	1770.71	2914.27	117.552	148.13	2811.96	4.67802	0.4578	10.2185	1.63881e-24	1.89843e-22	ENSG00000131979	GTP cyclohydrolase 1 [Source:HGNC Symbol;Acc:HGNC:4193]	2303.75	11436	2669.27	115.891	145.414	201.42
KCNJ2	810.101	0.326918	11.2075	3.74526e-29	3.07013e-27	ENSG00000123700	potassium channel, inwardly rectifying subfamily J, member 2 [Source:HGNC Symbol;Acc:HGNC:6263]	1591.37	1676.73	1250.28	113.116	93.5161	1722.78	3.86618	0.574268	6.73236	1.66938e-11	2.13619e-10	ENSG00000123700	potassium channel, inwardly rectifying subfamily J, member 2 [Source:HGNC Symbol;Acc:HGNC:6263]	559.308	8649.15	793.044	111.518	91.8016	131.882
ARPC2	6968.88	0.300755	12.1806	3.94334e-34	5.23308e-32	ENSG00000163466	actin related protein 2/3 complex, subunit 2, 34kDa [Source:HGNC Symbol;Acc:HGNC:705]	8242.42	17212.7	13494.4	844.302	1039.15	5998.06	3.49118	0.349158	9.99884	1.54199e-23	1.49707e-21	ENSG00000163466	actin related protein 2/3 complex, subunit 2, 34kDa [Source:HGNC Symbol;Acc:HGNC:705]	13084	10915.4	9182.87	832.373	1020.1	953.549
COX17	485.707	0.334112	10.962	5.81859e-28	4.25593e-26	ENSG00000138495	COX17 cytochrome c oxidase copper chaperone [Source:HGNC Symbol;Acc:HGNC:2264]	769.683	1152.33	787.994	52.4916	69.576	342.127	3.11282	0.402916	7.72573	1.11212e-14	2.28495e-13	ENSG00000138495	COX17 cytochrome c oxidase copper chaperone [Source:HGNC Symbol;Acc:HGNC:2264]	621.755	811.534	419.491	51.75	68.3004	79.9286
KIAA1551	2740.55	0.383261	9.55096	1.28495e-21	4.73758e-20	ENSG00000174718	KIAA1551 [Source:HGNC Symbol;Acc:HGNC:25559]	3906.09	5921	5396.45	681.652	268.578	2869.66	3.6939	0.393936	9.37691	6.79327e-21	4.11568e-19	ENSG00000174718	KIAA1551 [Source:HGNC Symbol;Acc:HGNC:25559]	6183.62	2911.9	6924.63	672.021	263.654	262.166
BIRC3	2903.41	0.382834	9.56142	1.16147e-21	4.30567e-20	ENSG00000023445	baculoviral IAP repeat containing 3 [Source:HGNC Symbol;Acc:HGNC:591]	2728.88	4889.89	8666.62	480.557	296.259	2637.03	3.58891	0.411407	8.72352	2.69691e-18	1.02592e-16	ENSG00000023445	baculoviral IAP repeat containing 3 [Source:HGNC Symbol;Acc:HGNC:591]	2776.18	5300.82	6632.07	473.767	290.828	348.489
PPIAP22	2535.41	0.296945	12.3256	6.5941e-35	9.20035e-33	ENSG00000198618	peptidylprolyl isomerase A (cyclophilin A) pseudogene 22 [Source:HGNC Symbol;Acc:HGNC:17236]	3136.41	5324.4	5688	291.292	335.162	1760.48	3.13465	0.361698	8.66651	4.45586e-18	1.62916e-16	ENSG00000198618	peptidylprolyl isomerase A (cyclophilin A) pseudogene 22 [Source:HGNC Symbol;Acc:HGNC:17236]	3795.7	2780.86	2944.9	287.176	329.017	425.22
MAML2	1675.53	0.315714	11.5927	4.48974e-31	4.45052e-29	ENSG00000184384	mastermind-like 2 (Drosophila) [Source:HGNC Symbol;Acc:HGNC:16259]	2538.82	4027.69	2785.56	267.633	221.446	1748.97	3.7172	0.362521	10.2538	1.13814e-24	1.34549e-22	ENSG00000184384	mastermind-like 2 (Drosophila) [Source:HGNC Symbol;Acc:HGNC:16259]	3479.39	4239.21	2087.78	263.852	217.386	206.216
ITGB1	3317.93	0.316933	11.5366	8.62995e-31	8.35137e-29	ENSG00000150093	integrin, beta 1 (fibronectin receptor, beta polypeptide, antigen CD29 includes MDF2, MSK12) [Source:HGNC Symbol;Acc:HGNC:6153]	5362.25	8089.44	5053.67	591.455	428.678	2573.56	3.28966	0.339601	9.68683	3.43015e-22	2.65793e-20	ENSG00000150093	integrin, beta 1 (fibronectin receptor, beta polypeptide, antigen CD29 includes MDF2, MSK12) [Source:HGNC Symbol;Acc:HGNC:6153]	6221.63	3805.19	4038.96	583.098	420.819	371.668
IVNS1ABP	2407.66	0.405501	9.01266	2.01115e-19	5.52132e-18	ENSG00000116679	influenza virus NS1A binding protein [Source:HGNC Symbol;Acc:HGNC:16951]	2097.24	5105.1	6282.94	437.677	238.653	1495.33	3.07137	0.361107	8.50545	1.80891e-17	5.99998e-16	ENSG00000116679	influenza virus NS1A binding protein [Source:HGNC Symbol;Acc:HGNC:16951]	2835.91	2574.07	2619.7	431.493	234.278	276.553
PVRL2	1860.22	0.306184	11.9332	7.94984e-33	9.4427e-31	ENSG00000130202	poliovirus receptor-related 2 (herpesvirus entry mediator B) [Source:HGNC Symbol;Acc:HGNC:9707]	2053.75	4869.46	3460.61	171.522	280.548	1722.07	3.26594	0.461435	7.07779	1.46473e-12	2.15069e-11	ENSG00000130202	poliovirus receptor-related 2 (herpesvirus entry mediator B) [Source:HGNC Symbol;Acc:HGNC:9707]	1838.12	6589.66	1143.63	169.098	275.405	316.517
YRDC	345.36	0.396554	9.21353	3.15575e-20	9.71796e-19	ENSG00000196449	yrdC N(6)-threonylcarbamoyltransferase domain containing [Source:HGNC Symbol;Acc:HGNC:28905]	382.95	888.081	660.602	46.5771	30.6733	199.055	2.77141	0.47145	5.87849	4.14025e-09	3.76576e-08	ENSG00000196449	yrdC N(6)-threonylcarbamoyltransferase domain containing [Source:HGNC Symbol;Acc:HGNC:28905]	251.146	571.079	234.528	45.919	30.1109	61.5451
ILF2	1150.71	0.327222	11.1641	6.1134e-29	4.89324e-27	ENSG00000143621	interleukin enhancer binding factor 2 [Source:HGNC Symbol;Acc:HGNC:6037]	1525.18	2424.52	2472.99	178.915	139.152	928.48	3.37447	0.347861	9.70062	2.99681e-22	2.35782e-20	ENSG00000143621	interleukin enhancer binding factor 2 [Source:HGNC Symbol;Acc:HGNC:6037]	1911.42	1620.66	1566.75	176.387	136.601	159.058
ARHGDIA	3035.36	0.310307	11.7704	5.54381e-32	6.02294e-30	ENSG00000141522	Rho GDP dissociation inhibitor (GDI) alpha [Source:HGNC Symbol;Acc:HGNC:678]	3544.89	8127.58	5279.56	303.86	436.907	2283.55	3.20468	0.408693	7.84128	4.45961e-15	9.79563e-14	ENSG00000141522	Rho GDP dissociation inhibitor (GDI) alpha [Source:HGNC Symbol;Acc:HGNC:678]	4253.19	5921.19	2293.3	299.567	428.897	505.149
RP11-365H23.1	55.2805	0.526479	6.9361	4.03063e-12	4.34652e-11	ENSG00000219487		78.4812	84.4494	147.092	8.13251	4.48877	73.5735	4.15726	0.506108	8.21418	2.13616e-16	5.80706e-15	ENSG00000219487		166.978	113.014	140.233	8.0176	4.40648	8.79215
KARS	1969.11	0.335705	10.8752	1.51304e-27	1.07767e-25	ENSG00000065427	lysyl-tRNA synthetase [Source:HGNC Symbol;Acc:HGNC:6215]	2351.6	3798.86	4854.04	300.903	261.097	2262.95	3.94386	0.339679	11.6105	3.64273e-31	1.01787e-28	ENSG00000065427	lysyl-tRNA synthetase [Source:HGNC Symbol;Acc:HGNC:6215]	4494.83	4334.19	3954.34	296.651	256.31	241.385
RAD21	1240.04	0.343885	10.6164	2.50132e-26	1.59979e-24	ENSG00000164754	RAD21 homolog (S. pombe) [Source:HGNC Symbol;Acc:HGNC:9811]	1724.7	2632.92	2555.73	230.667	145.885	1549.79	4.032	0.35114	11.4826	1.61367e-30	4.22717e-28	ENSG00000164754	RAD21 homolog (S. pombe) [Source:HGNC Symbol;Acc:HGNC:9811]	3218.74	2456.24	3106.89	227.408	143.211	146.269
RP13-452N2.1	876.269	0.337066	10.8296	2.49145e-27	1.75007e-25	ENSG00000242048		1654.72	2116.68	1122.89	126.423	106.234	636.697	2.34825	0.572924	4.09872	4.15446e-05	0.000181539	ENSG00000242048		234.855	3008.09	221.23	124.637	104.287	127.087
ESD	441.821	0.366648	9.95485	2.40196e-23	1.10449e-21	ENSG00000139684	esterase D [Source:HGNC Symbol;Acc:HGNC:3465]	623.122	731.441	1112.39	80.5857	51.6209	565.014	4.03353	0.37972	10.6224	2.3451e-26	3.61608e-24	ENSG00000139684	esterase D [Source:HGNC Symbol;Acc:HGNC:3465]	1312.75	642.013	1254.85	79.4471	50.6745	50.355
GDI2	2088.1	0.334273	10.9145	9.82276e-28	7.08299e-26	ENSG00000057608	GDP dissociation inhibitor 2 [Source:HGNC Symbol;Acc:HGNC:4227]	2701.46	3974.57	4978.81	349.698	252.868	2153.44	3.74601	0.349154	10.7288	7.4549e-27	1.24985e-24	ENSG00000057608	GDP dissociation inhibitor 2 [Source:HGNC Symbol;Acc:HGNC:4227]	4064.49	3271.38	4728.04	344.757	248.232	263.765
P2RX7	3013.51	0.287993	12.6684	8.85463e-37	1.40917e-34	ENSG00000089041	purinergic receptor P2X, ligand gated ion channel, 7 [Source:HGNC Symbol;Acc:HGNC:8537]	3834.23	7243.58	5723.46	326.04	520.698	5165.56	3.93654	0.462773	8.50641	1.79402e-17	5.95489e-16	ENSG00000089041	purinergic receptor P2X, ligand gated ion channel, 7 [Source:HGNC Symbol;Acc:HGNC:8537]	3912.44	22994.7	2832.47	321.433	511.151	421.224
DRAM1	1124.74	0.328641	11.0986	1.27476e-28	9.91128e-27	ENSG00000136048	DNA-damage regulated autophagy modulator 1 [Source:HGNC Symbol;Acc:HGNC:25645]	1277.45	2049.94	2962.86	146.385	154.863	2230.17	4.1302	0.493643	8.36678	5.92127e-17	1.75669e-15	ENSG00000136048	DNA-damage regulated autophagy modulator 1 [Source:HGNC Symbol;Acc:HGNC:25645]	1232.65	10153.2	1546.19	144.317	152.023	152.664
GAPDHP1	874.912	0.34786	10.4797	1.0713e-25	6.35308e-24	ENSG00000228232	glyceraldehyde-3-phosphate dehydrogenase pseudogene 1 [Source:HGNC Symbol;Acc:HGNC:4159]	975.814	2432.69	1488	107.941	106.982	461.436	2.75154	0.364568	7.54742	4.43973e-14	8.25377e-13	ENSG00000228232	glyceraldehyde-3-phosphate dehydrogenase pseudogene 1 [Source:HGNC Symbol;Acc:HGNC:4159]	942.136	684.093	796.67	106.415	105.021	134.28
NCF2	10334	0.30725	11.8637	1.82742e-32	2.07964e-30	ENSG00000116701	neutrophil cytosolic factor 2 [Source:HGNC Symbol;Acc:HGNC:7661]	11863	25762.5	20107	1282.72	1462.59	10102.9	3.67015	0.351993	10.4268	1.87101e-25	2.50038e-23	ENSG00000116701	neutrophil cytosolic factor 2 [Source:HGNC Symbol;Acc:HGNC:7661]	22474.2	19187.1	14771.6	1264.59	1435.78	1484.27
ANXA2P2	6073.33	0.31309	11.6404	2.56926e-31	2.59095e-29	ENSG00000231991	annexin A2 pseudogene 2 [Source:HGNC Symbol;Acc:HGNC:539]	8423.96	14202.5	11249.9	958.157	804.239	6372.16	3.73299	0.344466	10.837	2.29793e-27	4.1711e-25	ENSG00000231991	annexin A2 pseudogene 2 [Source:HGNC Symbol;Acc:HGNC:539]	15379.6	11820.7	8519.18	944.619	789.494	779.304
FOSL2	5679.54	0.346962	10.5029	8.37437e-26	5.07709e-24	ENSG00000075426	FOS-like antigen 2 [Source:HGNC Symbol;Acc:HGNC:3798]	7987.12	16294.7	7482	656.515	689.775	2222.9	2.2128	0.393863	5.6182	1.92961e-08	1.59206e-07	ENSG00000075426	FOS-like antigen 2 [Source:HGNC Symbol;Acc:HGNC:3798]	4422.88	4304.14	2345.28	647.239	677.129	940.76
CEBPB	5296.53	0.319229	11.3988	4.23906e-30	3.78736e-28	ENSG00000172216	CCAAT/enhancer binding protein (C/EBP), beta [Source:HGNC Symbol;Acc:HGNC:1834]	7599.44	14816.8	7179.94	612.895	762.343	3222.81	2.63929	0.448544	5.88412	4.00189e-09	3.64783e-08	ENSG00000172216	CCAAT/enhancer binding protein (C/EBP), beta [Source:HGNC Symbol;Acc:HGNC:1834]	3729.18	11437.2	2032.17	604.236	748.367	785.699
ORMDL2	455.728	0.328573	11.0718	1.7195e-28	1.32427e-26	ENSG00000123353	ORMDL sphingolipid biosynthesis regulator 2 [Source:HGNC Symbol;Acc:HGNC:16037]	652.434	1221.79	669.795	60.6241	76.3091	315.702	3.10028	0.37474	8.27315	1.30469e-16	3.68356e-15	ENSG00000123353	ORMDL sphingolipid biosynthesis regulator 2 [Source:HGNC Symbol;Acc:HGNC:16037]	594.605	734.588	378.388	59.7676	74.9101	51.9536
CTSH	7530.13	0.326652	11.1322	8.74023e-29	6.88995e-27	ENSG00000103811	cathepsin H [Source:HGNC Symbol;Acc:HGNC:2535]	6304.03	19774.8	16060.6	742.276	962.094	4791.33	3.08879	0.350443	8.81395	1.20813e-18	4.88174e-17	ENSG00000103811	cathepsin H [Source:HGNC Symbol;Acc:HGNC:2535]	8691	7955.44	9124.84	731.788	944.455	1300.44
ATP1B3	1190.78	0.323727	11.232	2.83911e-29	2.36058e-27	ENSG00000069849	ATPase, Na+/K+ transporting, beta 3 polypeptide [Source:HGNC Symbol;Acc:HGNC:806]	1747.39	2730.99	2159.1	196.659	151.122	1106.36	3.51922	0.37317	9.43063	4.07634e-21	2.59227e-19	ENSG00000069849	ATPase, Na+/K+ transporting, beta 3 polypeptide [Source:HGNC Symbol;Acc:HGNC:806]	1804.18	2789.27	1547.4	193.88	148.351	155.062
JAK3	3256.75	0.287284	12.6502	1.11568e-36	1.76179e-34	ENSG00000105639	Janus kinase 3 [Source:HGNC Symbol;Acc:HGNC:6193]	3637.56	6651.07	7835.29	289.813	474.314	1816.65	2.77925	0.371962	7.47187	7.90642e-14	1.41399e-12	ENSG00000105639	Janus kinase 3 [Source:HGNC Symbol;Acc:HGNC:6193]	3065.34	3457.74	2990.84	285.718	465.618	634.633
CCT2	1144.56	0.324255	11.2037	3.91114e-29	3.19326e-27	ENSG00000166226	chaperonin containing TCP1, subunit 2 (beta) [Source:HGNC Symbol;Acc:HGNC:1615]	1377.68	2156.18	2856.48	160.432	148.13	669.959	2.85722	0.354073	8.06956	7.05535e-16	1.76307e-14	ENSG00000166226	chaperonin containing TCP1, subunit 2 (beta) [Source:HGNC Symbol;Acc:HGNC:1615]	1320.89	914.929	1316.5	158.165	145.414	163.854
RHOG	2908.58	0.313528	11.5829	5.03106e-31	4.97501e-29	ENSG00000177105	ras homolog family member G [Source:HGNC Symbol;Acc:HGNC:672]	3710.36	7882.4	4646.54	338.608	416.708	2735.67	3.51653	0.4052	8.6785	4.01006e-18	1.47435e-16	ENSG00000177105	ras homolog family member G [Source:HGNC Symbol;Acc:HGNC:672]	6799.94	5784.13	2642.67	333.824	409.068	444.403
CASP3	701.068	0.334762	10.8469	2.06217e-27	1.45859e-25	ENSG00000164305	caspase 3, apoptosis-related cysteine peptidase [Source:HGNC Symbol;Acc:HGNC:1504]	829.253	1652.21	1432.84	97.5901	94.2642	931.245	4.11513	0.359706	11.4402	2.63158e-30	6.81624e-28	ENSG00000164305	caspase 3, apoptosis-related cysteine peptidase [Source:HGNC Symbol;Acc:HGNC:1504]	1743.09	2135.24	1422.88	96.2112	92.536	97.5129
RP11-701P16.2	284.231	0.412739	8.79489	1.43191e-18	3.51218e-17	ENSG00000251139		252.464	933.03	411.07	28.0941	31.4214	228.106	2.57703	0.605697	4.25465	2.09376e-05	9.82324e-05	ENSG00000251139		67.8772	1120.52	73.7434	27.6972	30.8453	47.9572
STAT3	6484.83	0.30206	12.0137	3.00965e-33	3.70441e-31	ENSG00000168610	signal transducer and activator of transcription 3 (acute-phase response factor) [Source:HGNC Symbol;Acc:HGNC:11364]	7483.13	14423.1	14266.6	792.55	884.288	7865.62	3.94365	0.372301	10.5926	3.22356e-26	4.88889e-24	ENSG00000168610	signal transducer and activator of transcription 3 (acute-phase response factor) [Source:HGNC Symbol;Acc:HGNC:11364]	19313.8	14582.4	10617.8	781.352	868.076	1030.28
PITPNA	2480.67	0.314603	11.5344	8.84641e-31	8.50027e-29	ENSG00000174238	phosphatidylinositol transfer protein, alpha [Source:HGNC Symbol;Acc:HGNC:9001]	3546.78	6243.81	4045.04	337.869	328.429	1887.46	3.2025	0.381002	8.40547	4.26166e-17	1.31339e-15	ENSG00000174238	phosphatidylinositol transfer protein, alpha [Source:HGNC Symbol;Acc:HGNC:9001]	3843.21	4377.47	2076.9	333.095	322.407	371.668
FUBP1	1848.27	0.321904	11.2675	1.89813e-29	1.59446e-27	ENSG00000162613	far upstream element (FUSE) binding protein 1 [Source:HGNC Symbol;Acc:HGNC:4004]	2320.4	3792.05	4193.44	277.244	222.194	1898.43	3.73125	0.343249	10.8704	1.59566e-27	2.95453e-25	ENSG00000162613	far upstream element (FUSE) binding protein 1 [Source:HGNC Symbol;Acc:HGNC:4004]	3664.01	3488.99	3469.57	273.327	218.121	276.553
GAPDH	4347.67	0.314931	11.5156	1.10104e-30	1.04807e-28	ENSG00000111640	glyceraldehyde-3-phosphate dehydrogenase [Source:HGNC Symbol;Acc:HGNC:4141]	4163.29	12622.5	7497.76	374.095	657.605	1740.55	2.2832	0.384971	5.93084	3.01396e-09	2.79757e-08	ENSG00000111640	glyceraldehyde-3-phosphate dehydrogenase [Source:HGNC Symbol;Acc:HGNC:4141]	3353.14	2480.29	2845.77	368.81	645.549	749.731
OLR1	879.337	0.854709	4.24281	2.20738e-05	9.89776e-05	ENSG00000173391	oxidized low density lipoprotein (lectin-like) receptor 1 [Source:HGNC Symbol;Acc:HGNC:8133]	352.693	2868.56	1797.94	119.03	86.0348	568.482	3.26335	0.478689	6.81727	9.27868e-12	1.22682e-10	ENSG00000173391	oxidized low density lipoprotein (lectin-like) receptor 1 [Source:HGNC Symbol;Acc:HGNC:8133]	419.481	2214.59	524.666	117.349	84.4575	50.355
PSME2	1333.99	0.323569	11.2032	3.93409e-29	3.20557e-27	ENSG00000100911	proteasome (prosome, macropain) activator subunit 2 (PA28 beta) [Source:HGNC Symbol;Acc:HGNC:9569]	1234.9	2480.36	3745.6	147.864	167.581	1176.53	3.55266	0.361647	9.82355	8.91444e-23	7.72557e-21	ENSG00000100911	proteasome (prosome, macropain) activator subunit 2 (PA28 beta) [Source:HGNC Symbol;Acc:HGNC:9569]	1884.27	2658.22	1985.03	145.775	164.508	221.402
AGRN	3693.93	0.287036	12.6066	1.94263e-36	3.00931e-34	ENSG00000188157	agrin [Source:HGNC Symbol;Acc:HGNC:329]	4420.48	8221.56	7882.57	320.864	634.413	4078.86	3.74778	0.409359	9.15525	5.42339e-20	2.80006e-18	ENSG00000188157	agrin [Source:HGNC Symbol;Acc:HGNC:329]	8696.43	9312.8	4859.81	316.331	622.782	665.006
IMPDH1P10	43.1653	0.561594	6.44302	1.17123e-10	1.05662e-09	ENSG00000232133	IMP (inosine monophosphate) dehydrogenase 1 pseudogene 10 [Source:HGNC Symbol;Acc:HGNC:33965]	55.7878	102.157	84.0527	4.43591	5.98503	43.7456	3.52072	0.589457	5.97281	2.33198e-09	2.20049e-08	ENSG00000232133	IMP (inosine monophosphate) dehydrogenase 1 pseudogene 10 [Source:HGNC Symbol;Acc:HGNC:33965]	44.799	155.093	45.9385	4.37324	5.8753	6.39429
CD58	652.901	0.322262	11.2252	3.06521e-29	2.53306e-27	ENSG00000116815	CD58 molecule [Source:HGNC Symbol;Acc:HGNC:1688]	929.482	1487.4	1220.08	90.1969	87.5311	492.527	3.13443	0.398505	7.86547	3.67707e-15	8.18991e-14	ENSG00000116815	CD58 molecule [Source:HGNC Symbol;Acc:HGNC:1688]	733.074	1354.96	592.365	88.9225	85.9263	99.9108
GSTO1	1838.09	0.316553	11.422	3.24627e-30	2.95875e-28	ENSG00000148834	glutathione S-transferase omega 1 [Source:HGNC Symbol;Acc:HGNC:13312]	2244.75	4271.51	3727.21	257.283	306.733	2007.11	3.78429	0.346802	10.912	1.0103e-27	1.94082e-25	ENSG00000148834	glutathione S-transferase omega 1 [Source:HGNC Symbol;Acc:HGNC:13312]	4439.17	4209.16	2624.54	253.648	301.109	215.008
CCT4	1473.43	0.32782	11.0293	2.76154e-28	2.07963e-26	ENSG00000115484	chaperonin containing TCP1, subunit 4 (delta) [Source:HGNC Symbol;Acc:HGNC:1617]	1970.54	2722.81	3515.77	244.714	178.055	1226.49	3.38644	0.346155	9.78299	1.33212e-22	1.12076e-20	ENSG00000115484	chaperonin containing TCP1, subunit 4 (delta) [Source:HGNC Symbol;Acc:HGNC:1617]	2328.19	1900.79	2510.9	241.257	174.79	203.019
PLEKHM3	1879.57	0.319474	11.3164	1.0881e-29	9.27408e-28	ENSG00000178385	pleckstrin homology domain containing, family M, member 3 [Source:HGNC Symbol;Acc:HGNC:34006]	2282.57	5173.21	3035.09	218.099	269.326	1769.35	3.04045	0.490522	6.1984	5.70404e-10	5.88332e-09	ENSG00000178385	pleckstrin homology domain containing, family M, member 3 [Source:HGNC Symbol;Acc:HGNC:34006]	1174.28	7669.3	1002.18	215.017	264.389	290.94
USP12	430.995	0.374789	9.64264	5.281e-22	2.04518e-20	ENSG00000152484	ubiquitin specific peptidase 12 [Source:HGNC Symbol;Acc:HGNC:20485]	556.933	928.944	915.387	82.0644	50.8728	287.074	3.04291	0.393123	7.74035	9.914e-15	2.05247e-13	ENSG00000152484	ubiquitin specific peptidase 12 [Source:HGNC Symbol;Acc:HGNC:20485]	466.995	522.988	551.262	80.9049	49.9401	50.355
IL4I1	2098.1	0.291214	12.3993	2.63562e-35	3.75446e-33	ENSG00000104951	interleukin 4 induced 1 [Source:HGNC Symbol;Acc:HGNC:19094]	1528.96	5086.04	5066.8	131.599	372.568	6713.89	5.35488	0.428993	12.4825	9.30742e-36	4.04829e-33	ENSG00000104951	interleukin 4 induced 1 [Source:HGNC Symbol;Acc:HGNC:19094]	11927.4	19710.1	7758.77	129.739	365.738	391.65
PANX1	614.981	0.322383	11.1987	4.13695e-29	3.35744e-27	ENSG00000110218	pannexin 1 [Source:HGNC Symbol;Acc:HGNC:8599]	884.095	1193.19	1346.16	91.6755	77.8054	472.275	3.19808	0.384966	8.30744	9.77863e-17	2.81777e-15	ENSG00000110218	pannexin 1 [Source:HGNC Symbol;Acc:HGNC:8599]	720.856	1154.18	697.54	90.3802	76.3789	94.3158
MSN	11639.2	0.308277	11.7057	1.1916e-31	1.2577e-29	ENSG00000147065	moesin [Source:HGNC Symbol;Acc:HGNC:7373]	14913.3	28353.2	21570	1505.99	1539.65	10132	3.43067	0.364109	9.4221	4.42136e-21	2.80009e-19	ENSG00000147065	moesin [Source:HGNC Symbol;Acc:HGNC:7373]	20930.6	21233.3	13732	1484.71	1511.42	1899.9
LILRB3	1966.72	0.308161	11.7045	1.20897e-31	1.27273e-29	ENSG00000274587	leukocyte immunoglobulin-like receptor, subfamily B (with TM and ITIM domains), member 3 [Source:HGNC Symbol;Acc:HGNC:6607]	2610.68	4967.53	3367.36	209.966	295.511	2075.89	3.68039	0.399547	9.21141	3.21871e-20	1.71361e-18	ENSG00000274587	leukocyte immunoglobulin-like receptor, subfamily B (with TM and ITIM domains), member 3 [Source:HGNC Symbol;Acc:HGNC:6607]	5211.61	3777.54	2629.38	207	290.093	339.697
ENO1	11694.8	0.295119	12.2208	2.40567e-34	3.27791e-32	ENSG00000074800	enolase 1, (alpha) [Source:HGNC Symbol;Acc:HGNC:3350]	12161.7	28887.2	24140.2	1228.01	1842.64	7211.23	2.93168	0.362047	8.0975	5.61014e-16	1.42653e-14	ENSG00000074800	enolase 1, (alpha) [Source:HGNC Symbol;Acc:HGNC:3350]	14623.5	12608.2	11159.4	1210.66	1808.86	1856.74
PLGRKT	295.537	0.344174	10.4764	1.10936e-25	6.55021e-24	ENSG00000107020	plasminogen receptor, C-terminal lysine transmembrane protein [Source:HGNC Symbol;Acc:HGNC:23633]	397.134	691.941	556.849	34.748	44.8877	183.004	2.90284	0.390669	7.43043	1.08244e-13	1.89325e-12	ENSG00000107020	plasminogen receptor, C-terminal lysine transmembrane protein [Source:HGNC Symbol;Acc:HGNC:23633]	283.727	340.243	349.374	34.257	44.0648	46.3586
CMTM6	2358.53	0.349902	10.298	7.1943e-25	3.95018e-23	ENSG00000091317	CKLF-like MARVEL transmembrane domain containing 6 [Source:HGNC Symbol;Acc:HGNC:19177]	2935.01	5344.83	4850.1	440.634	304.488	2574.31	3.79273	0.349897	10.8395	2.23571e-27	4.07421e-25	ENSG00000091317	CKLF-like MARVEL transmembrane domain containing 6 [Source:HGNC Symbol;Acc:HGNC:19177]	5048.71	5544.88	3850.37	434.408	298.906	268.56
APOL2	1909.43	0.291497	12.3613	4.23457e-35	6.01117e-33	ENSG00000128335	apolipoprotein L, 2 [Source:HGNC Symbol;Acc:HGNC:619]	2279.74	4003.18	4339.22	200.355	303.74	2933.46	4.15949	0.39905	10.4235	1.9376e-25	2.56729e-23	ENSG00000128335	apolipoprotein L, 2 [Source:HGNC Symbol;Acc:HGNC:619]	4326.5	9299.58	3157.67	197.525	298.172	321.313
RAN	1227.34	0.302671	11.9014	1.16328e-32	1.36187e-30	ENSG00000132341	RAN, member RAS oncogene family [Source:HGNC Symbol;Acc:HGNC:9846]	1423.06	2464.02	2947.1	133.817	200.499	761.605	2.92632	0.356018	8.21959	2.04208e-16	5.58093e-15	ENSG00000132341	RAN, member RAS oncogene family [Source:HGNC Symbol;Acc:HGNC:9846]	1281.52	1400.65	1368.48	131.926	196.823	190.23
CSK	6848.03	0.311303	11.5713	5.76302e-31	5.68502e-29	ENSG00000103653	c-src tyrosine kinase [Source:HGNC Symbol;Acc:HGNC:2444]	8179.06	18513.5	11462.7	720.836	1002.49	3960.45	2.76448	0.399851	6.91377	4.71928e-12	6.46605e-11	ENSG00000103653	c-src tyrosine kinase [Source:HGNC Symbol;Acc:HGNC:2444]	9798.76	6186.89	4905.75	710.651	984.113	1176.55
RP11-44I10.3	58.3071	0.600835	5.99521	2.03227e-09	1.57888e-08	ENSG00000261267		72.8079	96.7082	156.286	16.265	4.48877	46.571	3.33653	0.62462	5.3417	9.20783e-08	6.8055e-07	ENSG00000261267		55.6593	99.7886	100.339	16.0352	4.40648	3.19715
QPCT	472.843	0.333325	10.8019	3.37266e-27	2.32891e-25	ENSG00000115828	glutaminyl-peptide cyclotransferase [Source:HGNC Symbol;Acc:HGNC:9753]	591.918	1259.93	784.054	63.5814	80.0498	148.124	1.70072	0.409216	4.15603	3.23821e-05	0.00014502	ENSG00000115828	glutaminyl-peptide cyclotransferase [Source:HGNC Symbol;Acc:HGNC:9753]	150.687	354.67	186.172	62.6831	78.5822	55.9501
CFLAR	7073.75	0.300642	11.9732	4.91076e-33	5.93677e-31	ENSG00000003402	CASP8 and FADD-like apoptosis regulator [Source:HGNC Symbol;Acc:HGNC:1876]	10124.1	16296	12932.3	980.337	956.857	8034.35	3.62055	0.41704	8.68153	3.90474e-18	1.44022e-16	ENSG00000003402	CASP8 and FADD-like apoptosis regulator [Source:HGNC Symbol;Acc:HGNC:1876]	9679.29	27159.3	8340.26	966.485	939.314	1121.4
TRIM21	1112.78	0.30122	11.9497	6.51447e-33	7.82909e-31	ENSG00000132109	tripartite motif containing 21 [Source:HGNC Symbol;Acc:HGNC:11312]	1424.95	2254.26	2503.19	118.291	154.115	1744.24	4.2703	0.398308	10.7211	8.10297e-27	1.34869e-24	ENSG00000132109	tripartite motif containing 21 [Source:HGNC Symbol;Acc:HGNC:11312]	4246.4	3234.11	2501.23	116.62	151.289	215.807
AC006978.6	540.504	0.361078	9.96427	2.18471e-23	1.0103e-21	ENSG00000235859		672.291	1148.24	1187.24	85.0216	51.6209	534.134	3.62394	0.396033	9.1506	5.66172e-20	2.90683e-18	ENSG00000235859		825.387	1173.42	975.589	83.8204	50.6745	95.9144
ZNRF2	1496.27	0.316239	11.3758	5.52106e-30	4.85818e-28	ENSG00000180233	zinc and ring finger 2, E3 ubiquitin protein ligase [Source:HGNC Symbol;Acc:HGNC:22316]	1835.33	3410.67	3053.48	137.513	201.247	1365.71	3.49466	0.376975	9.27028	1.85658e-20	1.04387e-18	ENSG00000180233	zinc and ring finger 2, E3 ubiquitin protein ligase [Source:HGNC Symbol;Acc:HGNC:22316]	2070.26	3045.36	2415.4	135.57	197.557	330.105
MAPRE1	1912.22	0.338089	10.6357	2.03352e-26	1.31296e-24	ENSG00000101367	microtubule-associated protein, RP/EB family, member 1 [Source:HGNC Symbol;Acc:HGNC:6890]	2448.05	4486.72	3711.45	328.257	233.416	1882.43	3.62875	0.349033	10.3966	2.56995e-25	3.32831e-23	ENSG00000101367	microtubule-associated protein, RP/EB family, member 1 [Source:HGNC Symbol;Acc:HGNC:6890]	3833.71	3767.92	2882.04	323.62	229.137	258.17
RAB10	1994.48	0.314192	11.4426	2.56204e-30	2.37228e-28	ENSG00000084733	RAB10, member RAS oncogene family [Source:HGNC Symbol;Acc:HGNC:9759]	2486.81	4554.82	4064.74	289.074	288.778	2072.62	3.68181	0.353149	10.4256	1.89366e-25	2.52333e-23	ENSG00000084733	RAB10, member RAS oncogene family [Source:HGNC Symbol;Acc:HGNC:9759]	3273.04	5115.67	3203.61	284.989	283.483	274.955
PSMC3	1474.03	0.303647	11.8365	2.52666e-32	2.84361e-30	ENSG00000165916	proteasome (prosome, macropain) 26S subunit, ATPase, 3 [Source:HGNC Symbol;Acc:HGNC:9549]	1791.83	3647.67	2755.35	145.646	234.164	1163.38	3.25756	0.388984	8.37455	5.54353e-17	1.65427e-15	ENSG00000165916	proteasome (prosome, macropain) 26S subunit, ATPase, 3 [Source:HGNC Symbol;Acc:HGNC:9549]	2355.34	2421.38	1567.95	143.588	229.871	262.166
PGK1	4782.57	0.31501	11.4092	3.76378e-30	3.39248e-28	ENSG00000102144	phosphoglycerate kinase 1 [Source:HGNC Symbol;Acc:HGNC:8896]	5986.32	12281.9	8381.63	664.647	664.338	3435.12	3.13834	0.347758	9.02451	1.80507e-19	8.4662e-18	ENSG00000102144	phosphoglycerate kinase 1 [Source:HGNC Symbol;Acc:HGNC:8896]	7820.82	5326.07	5459.43	655.257	652.159	696.978
KIF5B	2030.73	0.332511	10.8026	3.34735e-27	2.31929e-25	ENSG00000170759	kinesin family member 5B [Source:HGNC Symbol;Acc:HGNC:6324]	2777.1	4376.39	4138.28	368.181	249.127	2001.26	3.61706	0.347036	10.4227	1.95307e-25	2.58012e-23	ENSG00000170759	kinesin family member 5B [Source:HGNC Symbol;Acc:HGNC:6324]	3792.98	3284.61	4054.68	362.979	244.559	267.761
XRN1	1609.85	0.368284	9.75039	1.83753e-22	7.5849e-21	ENSG00000114127	5'-3' exoribonuclease 1 [Source:HGNC Symbol;Acc:HGNC:30654]	1724.7	2295.12	4978.81	275.766	165.336	3173.33	4.73291	0.364247	12.9937	1.32877e-38	7.12359e-36	ENSG00000114127	5'-3' exoribonuclease 1 [Source:HGNC Symbol;Acc:HGNC:30654]	5176.32	5205.84	8010.23	271.87	162.305	213.409
SERPINB1	2236.66	0.319252	11.2466	2.40774e-29	2.01012e-27	ENSG00000021355	serpin peptidase inhibitor, clade B (ovalbumin), member 1 [Source:HGNC Symbol;Acc:HGNC:3311]	2841.4	5026.1	4576.93	319.386	271.571	2466.22	3.77042	0.369169	10.2133	1.72941e-24	1.98375e-22	ENSG00000021355	serpin peptidase inhibitor, clade B (ovalbumin), member 1 [Source:HGNC Symbol;Acc:HGNC:3311]	4983.55	5376.56	3481.66	314.873	266.592	374.066
NDUFA6	602.697	0.317455	11.3042	1.25117e-29	1.06195e-27	ENSG00000273397	NADH dehydrogenase (ubiquinone) 1 alpha subcomplex, 6, 14kDa [Source:HGNC Symbol;Acc:HGNC:7690]	909.625	1318.5	1122.89	87.2396	87.5311	586.627	3.5619	0.363074	9.8104	1.01564e-22	8.75253e-21	ENSG00000273397	NADH dehydrogenase (ubiquinone) 1 alpha subcomplex, 6, 14kDa [Source:HGNC Symbol;Acc:HGNC:7690]	1308.67	865.636	1085.6	86.007	85.9263	87.9215
MGLL	5206.48	0.301993	11.8828	1.45426e-32	1.68318e-30	ENSG00000074416	monoglyceride lipase [Source:HGNC Symbol;Acc:HGNC:17038]	6325.77	13943.7	8704.71	536.745	836.408	5059.71	3.45896	0.416481	8.30521	9.96469e-17	2.86423e-15	ENSG00000074416	monoglyceride lipase [Source:HGNC Symbol;Acc:HGNC:17038]	8158.84	15567	4414.93	529.162	821.074	867.226
TRAFD1	3050.64	0.302327	11.8567	1.98576e-32	2.25353e-30	ENSG00000135148	TRAF-type zinc finger domain containing 1 [Source:HGNC Symbol;Acc:HGNC:24808]	2865.04	6734.16	7401.89	311.992	487.032	6129.9	4.7034	0.372083	12.6407	1.25871e-36	5.74584e-34	ENSG00000135148	TRAF-type zinc finger domain containing 1 [Source:HGNC Symbol;Acc:HGNC:24808]	13141	13520.8	8841.95	307.584	478.103	489.963
PSMB9	2040.33	0.293125	12.2189	2.46511e-34	3.3477e-32	ENSG00000242711	proteasome (prosome, macropain) subunit, beta type, 9 [Source:HGNC Symbol;Acc:HGNC:9546]	1820.2	4519.41	4974.87	136.035	415.96	3327.92	4.37492	0.413205	10.5878	3.39577e-26	5.09974e-24	ENSG00000242711	proteasome (prosome, macropain) subunit, beta type, 9 [Source:HGNC Symbol;Acc:HGNC:9546]	6865.1	6707.48	5487.23	134.113	408.334	365.274
RN7SL471P	103.106	0.442889	8.08337	6.30007e-16	1.08897e-14	ENSG00000263426	RNA, 7SL, cytoplasmic 471, pseudogene [Source:HGNC Symbol;Acc:HGNC:46487]	109.685	268.331	196.999	9.61114	13.4663	66.7571	2.91765	0.515143	5.66377	1.48085e-08	1.25e-07	ENSG00000263426	RNA, 7SL, cytoplasmic 471, pseudogene [Source:HGNC Symbol;Acc:HGNC:46487]	97.7432	181.543	78.579	9.47535	13.2194	19.9822
RP11-15J10.1	7.94872	1.06684	3.35383	0.000797017	0.00252302	ENSG00000204778		6.6189	5.44835	34.1464	1.47864	0	30.4788	5.78867	0.868368	6.66615	2.62596e-11	3.26951e-10	ENSG00000204778		46.1565	25.2477	110.011	1.45775	0	0
PSMC4	1859.22	0.304661	11.74	7.94585e-32	8.519e-30	ENSG00000013275	proteasome (prosome, macropain) 26S subunit, ATPase, 4 [Source:HGNC Symbol;Acc:HGNC:9551]	2267.44	4998.86	3073.18	189.266	313.466	1390.73	3.1633	0.382515	8.26973	1.34261e-16	3.76986e-15	ENSG00000013275	proteasome (prosome, macropain) 26S subunit, ATPase, 4 [Source:HGNC Symbol;Acc:HGNC:9551]	2682.51	3140.34	1722.69	186.591	307.719	304.528
GMFBP1	19.9851	0.787492	4.5413	5.59072e-06	2.80611e-05	ENSG00000243495	glia maturation factor, beta pseudogene 1 [Source:HGNC Symbol;Acc:HGNC:38654]	34.9856	35.4143	42.0264	5.91455	0.748129	25.9301	4.03963	0.747698	5.40276	6.56232e-08	4.95993e-07	ENSG00000243495	glia maturation factor, beta pseudogene 1 [Source:HGNC Symbol;Acc:HGNC:38654]	42.0839	45.6864	60.4454	5.83098	0.734413	0.799286
WDR1	9352.56	0.307834	11.6162	3.40885e-31	3.40392e-29	ENSG00000071127	WD repeat domain 1 [Source:HGNC Symbol;Acc:HGNC:12754]	11509.3	24779.1	15740.2	1037.26	1394.51	7633.54	3.27153	0.389477	8.3998	4.47231e-17	1.37007e-15	ENSG00000071127	WD repeat domain 1 [Source:HGNC Symbol;Acc:HGNC:12754]	13908	19285.7	8606.22	1022.61	1368.95	1609.76
MYL6P3	227.168	0.384831	9.2908	1.53137e-20	4.86278e-19	ENSG00000227173	myosin, light chain 6 pseudogene 3 [Source:HGNC Symbol;Acc:HGNC:37812]	292.177	547.559	425.517	35.4873	26.9326	180.521	3.25698	0.409338	7.95669	1.76702e-15	4.12081e-14	ENSG00000227173	myosin, light chain 6 pseudogene 3 [Source:HGNC Symbol;Acc:HGNC:37812]	442.56	299.366	245.408	34.9859	26.4389	34.3693
GPR132	1822.1	0.311447	11.4684	1.90212e-30	1.77739e-28	ENSG00000183484	G protein-coupled receptor 132 [Source:HGNC Symbol;Acc:HGNC:17482]	2333.63	4632.46	3151.98	184.09	282.045	1104.01	2.49252	0.461426	5.40179	6.59802e-08	4.98528e-07	ENSG00000183484	G protein-coupled receptor 132 [Source:HGNC Symbol;Acc:HGNC:17482]	988.293	4074.5	764.03	181.489	276.874	338.897
GPR84	606.43	0.31355	11.3906	4.65524e-30	4.11408e-28	ENSG00000139572	G protein-coupled receptor 84 [Source:HGNC Symbol;Acc:HGNC:4535]	876.531	1480.59	1012.57	76.1498	103.99	402.076	2.13422	0.5444	3.92032	8.84303e-05	0.000358487	ENSG00000139572	G protein-coupled receptor 84 [Source:HGNC Symbol;Acc:HGNC:4535]	166.978	1863.52	118.473	75.0739	102.083	86.3229
CHST15	3025.68	0.357958	9.97638	1.93389e-23	9.02506e-22	ENSG00000182022	carbohydrate (N-acetylgalactosamine 4-sulfate 6-O) sulfotransferase 15 [Source:HGNC Symbol;Acc:HGNC:18137]	4073.46	8458.56	4319.52	391.1	341.147	1006.44	1.88366	0.372578	5.05574	4.28723e-07	2.8282e-06	ENSG00000182022	carbohydrate (N-acetylgalactosamine 4-sulfate 6-O) sulfotransferase 15 [Source:HGNC Symbol;Acc:HGNC:18137]	1722.72	1695.2	1345.51	385.574	334.892	554.705
TRIP12	5146.39	0.3305	10.8017	3.37839e-27	2.32892e-25	ENSG00000153827	thyroid hormone receptor interactor 12 [Source:HGNC Symbol;Acc:HGNC:12306]	6729.53	10185.7	11683.3	921.93	689.775	5842.6	3.82145	0.33727	11.3305	9.2635e-30	2.22445e-27	ENSG00000153827	thyroid hormone receptor interactor 12 [Source:HGNC Symbol;Acc:HGNC:12306]	12144.6	9998.1	10677.1	908.904	677.129	649.82
LCP1	26111	0.320919	11.1203	9.99718e-29	7.81756e-27	ENSG00000136167	lymphocyte cytosolic protein 1 (L-plastin) [Source:HGNC Symbol;Acc:HGNC:6528]	40207	57429.7	47115.5	5262.47	3724.93	25700.9	3.57782	0.347718	10.2894	7.86362e-25	9.51581e-23	ENSG00000136167	lymphocyte cytosolic protein 1 (L-plastin) [Source:HGNC Symbol;Acc:HGNC:6528]	48399.2	51198.8	42916.2	5188.12	3656.64	2846.26
FAM49B	2351.79	0.319567	11.1625	6.22497e-29	4.97277e-27	ENSG00000153310	family with sequence similarity 49, member B [Source:HGNC Symbol;Acc:HGNC:25216]	3251.77	4861.29	4948.6	405.886	311.222	2113.88	3.45024	0.343252	10.0517	9.03408e-24	9.19462e-22	ENSG00000153310	family with sequence similarity 49, member B [Source:HGNC Symbol;Acc:HGNC:25216]	3867.64	3850.88	3936.21	400.151	305.516	322.912
SWAP70	2801.23	0.312814	11.4025	4.06403e-30	3.63895e-28	ENSG00000133789	SWAP switching B-cell complex 70kDa subunit [Source:HGNC Symbol;Acc:HGNC:17070]	3335.92	6813.16	5435.85	387.403	407.73	1756.37	2.89087	0.351567	8.22282	1.98781e-16	5.44229e-15	ENSG00000133789	SWAP switching B-cell complex 70kDa subunit [Source:HGNC Symbol;Acc:HGNC:17070]	3055.83	3825.63	2458.92	381.929	400.255	415.629
PPIAP29	179.322	0.410385	8.69126	3.58435e-18	8.37809e-17	ENSG00000214975	peptidylprolyl isomerase A (cyclophilin A) pseudogene 29 [Source:HGNC Symbol;Acc:HGNC:43021]	204.24	335.074	460.977	28.0941	26.1845	101.549	2.76618	0.429972	6.4334	1.2478e-10	1.41455e-09	ENSG00000214975	peptidylprolyl isomerase A (cyclophilin A) pseudogene 29 [Source:HGNC Symbol;Acc:HGNC:43021]	183.269	210.398	141.442	27.6972	25.7045	20.7814
PLA2G4A	206.937	0.439024	8.1243	4.49944e-16	7.95902e-15	ENSG00000116711	phospholipase A2, group IVA (cytosolic, calcium-dependent) [Source:HGNC Symbol;Acc:HGNC:9035]	293.123	277.866	577.862	53.2309	15.7107	326.287	4.2667	0.480435	8.8809	6.63201e-19	2.81038e-17	ENSG00000116711	phospholipase A2, group IVA (cytosolic, calcium-dependent) [Source:HGNC Symbol;Acc:HGNC:9035]	453.42	875.254	537.964	52.4788	15.4227	23.1793
PSMD2	2922.69	0.311306	11.4574	2.15965e-30	2.01342e-28	ENSG00000175166	proteasome (prosome, macropain) 26S subunit, non-ATPase, 2 [Source:HGNC Symbol;Acc:HGNC:9559]	3589.33	7521.45	5149.54	372.617	424.937	2168.06	3.12786	0.378761	8.25816	1.47935e-16	4.13618e-15	ENSG00000175166	proteasome (prosome, macropain) 26S subunit, non-ATPase, 2 [Source:HGNC Symbol;Acc:HGNC:9559]	4927.89	4293.31	2537.5	367.352	417.147	465.185
PSMB3	1661.95	0.307421	11.6015	4.04812e-31	4.02255e-29	ENSG00000275903	proteasome (prosome, macropain) subunit, beta type, 3 [Source:HGNC Symbol;Acc:HGNC:9540]	2192.75	3995	3049.54	221.796	243.89	1533.44	3.46912	0.362944	9.55829	1.19714e-21	8.41375e-20	ENSG00000275903	proteasome (prosome, macropain) subunit, beta type, 3 [Source:HGNC Symbol;Acc:HGNC:9540]	3596.14	2652.21	2232.85	218.662	239.419	261.367
C5AR1	5907.43	0.329203	10.8312	2.44965e-27	1.72368e-25	ENSG00000197405	complement component 5a receptor 1 [Source:HGNC Symbol;Acc:HGNC:1338]	7442.48	16820.4	8666.62	870.917	819.949	5818.28	3.5126	0.383212	9.16622	4.89908e-20	2.55511e-18	ENSG00000197405	complement component 5a receptor 1 [Source:HGNC Symbol;Acc:HGNC:1338]	17885.7	8331.75	6227.09	858.612	804.917	801.684
RASSF4	5667.73	0.299832	11.8907	1.32256e-32	1.53556e-30	ENSG00000107551	Ras association (RalGDS/AF-6) domain family member 4 [Source:HGNC Symbol;Acc:HGNC:20793]	7007.52	14850.8	9633.23	598.848	922.443	4474.12	3.20921	0.392551	8.17526	2.95234e-16	7.82735e-15	ENSG00000107551	Ras association (RalGDS/AF-6) domain family member 4 [Source:HGNC Symbol;Acc:HGNC:20793]	9232.66	10119.5	5030.27	590.387	905.531	966.337
POMP	354.27	0.388481	9.17373	4.56939e-20	1.37897e-18	ENSG00000132963	proteasome maturation protein [Source:HGNC Symbol;Acc:HGNC:20330]	468.051	623.836	878.614	68.0173	50.1246	438.293	3.93652	0.404664	9.72786	2.29366e-22	1.85525e-20	ENSG00000132963	proteasome maturation protein [Source:HGNC Symbol;Acc:HGNC:20330]	704.566	749.016	1023.95	67.0563	49.2057	35.9679
NFE2L2	2053.3	0.330763	10.77	4.77113e-27	3.24509e-25	ENSG00000116044	nuclear factor, erythroid 2-like 2 [Source:HGNC Symbol;Acc:HGNC:7782]	2879.22	4402.27	4113.33	386.664	291.77	2597.32	3.94366	0.362035	10.893	1.24433e-27	2.32266e-25	ENSG00000116044	nuclear factor, erythroid 2-like 2 [Source:HGNC Symbol;Acc:HGNC:7782]	4217.89	6069.07	4389.55	381.2	286.421	239.786
CMTR1	2426.87	0.300007	11.8721	1.65251e-32	1.89115e-30	ENSG00000137200	cap methyltransferase 1 [Source:HGNC Symbol;Acc:HGNC:21077]	2751.57	4892.62	5846.92	292.77	350.872	4197.08	4.4174	0.373613	11.8235	2.95262e-32	9.19802e-30	ENSG00000137200	cap methyltransferase 1 [Source:HGNC Symbol;Acc:HGNC:21077]	10279.3	7674.1	6181.15	288.634	344.44	414.83
SP100	3245.38	0.324046	10.9898	4.2781e-28	3.18055e-26	ENSG00000067066	SP100 nuclear antigen [Source:HGNC Symbol;Acc:HGNC:11206]	3975.12	5865.15	8197.77	522.698	365.087	5099.33	4.31846	0.341177	12.6575	1.01663e-36	4.68719e-34	ENSG00000067066	SP100 nuclear antigen [Source:HGNC Symbol;Acc:HGNC:11206]	10306.5	8990.59	9893.7	515.313	358.394	531.526
RP11-198M15.1	111.69	0.465433	7.64677	2.06088e-14	2.93473e-13	ENSG00000215284		191.002	162.088	267.918	25.8762	14.2144	177.541	4.25514	0.471252	9.02944	1.72546e-19	8.11759e-18	ENSG00000215284		344.816	215.207	456.967	25.5105	13.9538	8.79215
MAP3K1	3773.36	0.341206	10.4297	1.81406e-25	1.05581e-23	ENSG00000095015	mitogen-activated protein kinase kinase kinase 1, E3 ubiquitin protein ligase [Source:HGNC Symbol;Acc:HGNC:6848]	4676.72	8224.29	8055.93	655.036	406.982	3894.25	3.57084	0.353684	10.0961	5.74594e-24	6.00718e-22	ENSG00000095015	mitogen-activated protein kinase kinase kinase 1, E3 ubiquitin protein ligase [Source:HGNC Symbol;Acc:HGNC:6848]	10343.1	3616.44	7756.35	645.781	399.521	604.261
GHITM	1721.37	0.308617	11.5304	9.26935e-31	8.8857e-29	ENSG00000165678	growth hormone inducible transmembrane protein [Source:HGNC Symbol;Acc:HGNC:17281]	2230.57	3753.91	3577.49	246.932	242.394	1712.28	3.59765	0.344835	10.433	1.75332e-25	2.34991e-23	ENSG00000165678	growth hormone inducible transmembrane protein [Source:HGNC Symbol;Acc:HGNC:17281]	3605.64	2908.3	3008.97	243.444	237.95	269.36
NOP10	1087.35	0.311452	11.4194	3.34349e-30	3.02704e-28	ENSG00000182117	NOP10 ribonucleoprotein [Source:HGNC Symbol;Acc:HGNC:14378]	1641.49	2391.83	2001.51	172.261	151.87	994.549	3.32175	0.38564	8.61361	7.0796e-18	2.48595e-16	ENSG00000182117	NOP10 ribonucleoprotein [Source:HGNC Symbol;Acc:HGNC:14378]	3035.47	1207.08	1245.18	169.827	149.086	160.657
EMILIN2	10588.5	0.302663	11.7488	7.16047e-32	7.71759e-30	ENSG00000132205	elastin microfibril interfacer 2 [Source:HGNC Symbol;Acc:HGNC:19881]	14987.1	26750	17099.5	1512.65	1580.8	10385.2	3.51658	0.370609	9.48867	2.34004e-21	1.55234e-19	ENSG00000132205	elastin microfibril interfacer 2 [Source:HGNC Symbol;Acc:HGNC:19881]	23890.1	22498.1	11322.6	1491.27	1551.81	1557.01
CTB-63M22.1	777.804	0.307868	11.5499	7.394e-31	7.20668e-29	ENSG00000229119		915.299	1398.86	1989.69	66.5387	110.723	409.156	2.57293	0.403	6.38442	1.72044e-10	1.9132e-09	ENSG00000229119		757.51	547.034	795.462	65.5985	108.693	180.639
NCF1	1162.65	0.333735	10.653	1.6883e-26	1.09702e-24	ENSG00000158517	neutrophil cytosolic factor 1 [Source:HGNC Symbol;Acc:HGNC:7660]	1235.84	3523.72	1691.56	78.3678	223.691	2449.59	4.53625	0.436231	10.3987	2.51273e-25	3.26337e-23	ENSG00000158517	neutrophil cytosolic factor 1 [Source:HGNC Symbol;Acc:HGNC:7660]	2932.3	9114.43	2137.35	77.2605	219.589	216.607
PCGF5	844.848	0.33759	10.5297	6.30153e-26	3.84904e-24	ENSG00000180628	polycomb group ring finger 5 [Source:HGNC Symbol;Acc:HGNC:28264]	1079.83	1792.51	1821.58	142.689	109.227	994.925	3.83898	0.367082	10.4581	1.34526e-25	1.84045e-23	ENSG00000180628	polycomb group ring finger 5 [Source:HGNC Symbol;Acc:HGNC:28264]	1470.22	1844.29	2287.25	140.672	107.224	119.893
PRRC2C	7206.72	0.322775	11.0123	3.33436e-28	2.48801e-26	ENSG00000117523	proline-rich coiled-coil 2C [Source:HGNC Symbol;Acc:HGNC:24903]	10410.6	14365.9	15179.4	1359.61	831.919	7175.69	3.58533	0.345898	10.3653	3.56639e-25	4.48034e-23	ENSG00000117523	proline-rich coiled-coil 2C [Source:HGNC Symbol;Acc:HGNC:24903]	14513.5	13371.7	11948.8	1340.4	816.667	1063.05
CDC42P6	634.822	0.368905	9.62893	6.03575e-22	2.31111e-20	ENSG00000237350	cell division cycle 42 pseudogene 6 [Source:HGNC Symbol;Acc:HGNC:44430]	965.413	991.6	1560.23	147.864	66.5835	820.106	4.00145	0.375409	10.6589	1.58416e-26	2.56629e-24	ENSG00000237350	cell division cycle 42 pseudogene 6 [Source:HGNC Symbol;Acc:HGNC:44430]	1653.49	1366.98	1613.89	145.775	65.3627	75.1329
ERH	398.246	0.392442	9.05056	1.42231e-19	3.99905e-18	ENSG00000100632	enhancer of rudimentary homolog (Drosophila) [Source:HGNC Symbol;Acc:HGNC:3447]	578.681	799.546	827.394	92.4148	56.1097	437.652	3.70049	0.408306	9.06303	1.2688e-19	6.08719e-18	ENSG00000100632	enhancer of rudimentary homolog (Drosophila) [Source:HGNC Symbol;Acc:HGNC:3447]	996.438	541.023	907.89	91.1091	55.081	34.3693
AC058791.1	1011.4	0.330502	10.7466	6.14732e-27	4.14649e-25	ENSG00000226380		1306.76	2022.7	2287.81	167.825	127.182	654.91	2.69015	0.451286	5.96108	2.50569e-09	2.35237e-08	ENSG00000226380		534.873	2142.45	809.968	165.454	124.85	151.864
PTGIR	1368.64	0.338155	10.5001	8.62674e-26	5.21457e-24	ENSG00000160013	prostaglandin I2 (prostacyclin) receptor (IP) [Source:HGNC Symbol;Acc:HGNC:9602]	1719.02	3958.23	1926.65	122.727	221.446	811.631	2.57466	0.442838	5.814	6.09989e-09	5.42402e-08	ENSG00000160013	prostaglandin I2 (prostacyclin) receptor (IP) [Source:HGNC Symbol;Acc:HGNC:9602]	826.745	2795.28	652.81	120.993	217.386	256.571
N4BP1	2407.27	0.312282	11.3686	5.99329e-30	5.23976e-28	ENSG00000102921	NEDD4 binding protein 1 [Source:HGNC Symbol;Acc:HGNC:29850]	2960.54	5664.92	4748.98	335.651	336.658	2593.35	3.68633	0.36595	10.0733	7.24906e-24	7.51052e-22	ENSG00000102921	NEDD4 binding protein 1 [Source:HGNC Symbol;Acc:HGNC:29850]	4645.52	6346.8	3520.34	330.908	330.486	386.055
CXCL16	7444.14	0.298817	11.8803	1.49766e-32	1.72851e-30	ENSG00000161921	chemokine (C-X-C motif) ligand 16 [Source:HGNC Symbol;Acc:HGNC:16642]	10603.5	20992.5	9807.9	1017.3	1299.5	6003.88	3.1201	0.399474	7.81053	5.69488e-15	1.22807e-13	ENSG00000161921	chemokine (C-X-C motif) ligand 16 [Source:HGNC Symbol;Acc:HGNC:16642]	11869	16930.4	4026.87	1002.93	1275.68	918.38
RP11-92K2.2	200.098	0.403481	8.79725	1.40213e-18	3.44537e-17	ENSG00000231767		298.796	264.245	547.656	42.8805	14.9626	190.677	3.50268	0.432176	8.10474	5.28604e-16	1.35021e-14	ENSG00000231767		293.23	241.657	521.039	42.2746	14.6883	31.1722
BACH1-IT1	191.141	0.431616	8.22315	1.98226e-16	3.71306e-15	ENSG00000248476	BACH1 intronic transcript 1 [Source:HGNC Symbol;Acc:HGNC:40006]	251.518	474.007	336.211	43.6198	20.9476	144.541	3.17399	0.449134	7.06691	1.58422e-12	2.318e-11	ENSG00000248476	BACH1 intronic transcript 1 [Source:HGNC Symbol;Acc:HGNC:40006]	229.425	330.625	223.648	43.0035	20.5636	19.9822
ODC1	2156.88	0.310524	11.425	3.13809e-30	2.86657e-28	ENSG00000115758	ornithine decarboxylase 1 [Source:HGNC Symbol;Acc:HGNC:8109]	2749.68	4223.83	4997.2	316.428	267.082	1428.86	2.95847	0.354484	8.34585	7.0706e-17	2.07505e-15	ENSG00000115758	ornithine decarboxylase 1 [Source:HGNC Symbol;Acc:HGNC:8109]	2558.97	2724.35	2339.24	311.958	262.185	376.464
RANP1	325.531	0.355706	9.97259	2.0092e-23	9.34437e-22	ENSG00000227652	RAN, member RAS oncogene family pseudogene 1 [Source:HGNC Symbol;Acc:HGNC:21631]	349.856	641.543	820.827	42.8805	47.1321	207.69	2.9341	0.389819	7.52684	5.19821e-14	9.55216e-13	ENSG00000227652	RAN, member RAS oncogene family pseudogene 1 [Source:HGNC Symbol;Acc:HGNC:21631]	380.113	407.57	320.361	42.2746	46.268	49.5558
PTAFR	9300.78	0.2914	12.1733	4.31326e-34	5.7054e-32	ENSG00000169403	platelet-activating factor receptor [Source:HGNC Symbol;Acc:HGNC:9582]	10516.5	22341	18771.3	1016.56	1497.01	10759	3.73404	0.394883	9.45605	3.19784e-21	2.07074e-19	ENSG00000169403	platelet-activating factor receptor [Source:HGNC Symbol;Acc:HGNC:9582]	18394.7	30525.7	11545.1	1002.2	1469.56	1616.96
RP11-638I2.10	66.9163	0.530214	6.69008	2.23049e-11	2.18917e-10	ENSG00000258581		93.6101	117.14	161.539	14.7864	3.74064	71.2462	3.67272	0.547611	6.70682	1.98917e-11	2.51745e-10	ENSG00000258581		95.0281	151.486	152.322	14.5775	3.67206	10.3907
RPS3AP6	660.27	0.442666	8.01022	1.14501e-15	1.9205e-14	ENSG00000234797	ribosomal protein S3A pseudogene 6 [Source:HGNC Symbol;Acc:HGNC:18630]	727.133	524.404	2436.22	162.65	38.9027	535.322	3.3242	0.450403	7.38049	1.57707e-13	2.689e-12	ENSG00000234797	ribosomal protein S3A pseudogene 6 [Source:HGNC Symbol;Acc:HGNC:18630]	776.516	406.368	1760.17	160.352	38.1895	70.3372
KIAA0368	2535.05	0.333143	10.6387	1.96871e-26	1.27313e-24	ENSG00000136813	KIAA0368 [Source:HGNC Symbol;Acc:HGNC:29020]	2952.03	4787.74	6343.35	414.018	285.037	2755.71	3.74541	0.358454	10.4488	1.48407e-25	1.99483e-23	ENSG00000136813	KIAA0368 [Source:HGNC Symbol;Acc:HGNC:29020]	5192.61	5654.29	4582.97	408.169	279.811	416.428
ZSWIM4	1451.98	0.322208	10.9935	4.10529e-28	3.05765e-26	ENSG00000132003	zinc finger, SWIM-type containing 4 [Source:HGNC Symbol;Acc:HGNC:25704]	1996.07	4083.54	1985.75	147.864	252.119	670.486	1.90727	0.482459	3.95324	7.71016e-05	0.000316909	ENSG00000132003	zinc finger, SWIM-type containing 4 [Source:HGNC Symbol;Acc:HGNC:25704]	484.643	2590.9	314.316	145.775	247.497	239.786
PSMA6	792.542	0.319867	11.0735	1.68589e-28	1.30085e-26	ENSG00000100902	proteasome (prosome, macropain) subunit, alpha type, 6 [Source:HGNC Symbol;Acc:HGNC:9535]	1066.59	1930.08	1402.63	102.765	115.96	606.274	3.06001	0.402394	7.6045	2.86001e-14	5.49419e-13	ENSG00000100902	proteasome (prosome, macropain) subunit, alpha type, 6 [Source:HGNC Symbol;Acc:HGNC:9535]	792.806	1785.37	710.838	101.313	113.834	133.481
RP11-572P18.1	218.106	0.358129	9.88664	4.75705e-23	2.10431e-21	ENSG00000220842		268.538	330.987	610.695	22.1796	26.9326	204.578	3.47611	0.419726	8.28185	1.21272e-16	3.44077e-15	ENSG00000220842		439.844	242.859	448.505	21.8662	26.4389	47.9572
CCT8	876.45	0.345276	10.2518	1.16145e-24	6.26735e-23	ENSG00000156261	chaperonin containing TCP1, subunit 8 (theta) [Source:HGNC Symbol;Acc:HGNC:1623]	1053.35	1559.59	2258.92	148.603	109.227	722.839	3.29139	0.362394	9.08237	1.06239e-19	5.19974e-18	ENSG00000156261	chaperonin containing TCP1, subunit 8 (theta) [Source:HGNC Symbol;Acc:HGNC:1623]	1304.6	936.57	1716.65	146.503	107.224	125.488
MYL12B	2121.04	0.297285	11.9062	1.09891e-32	1.29022e-30	ENSG00000118680	myosin, light chain 12B, regulatory [Source:HGNC Symbol;Acc:HGNC:29827]	3063.6	4621.56	4075.24	314.95	333.665	2556.11	3.84561	0.346231	11.1071	1.15901e-28	2.4854e-26	ENSG00000118680	myosin, light chain 12B, regulatory [Source:HGNC Symbol;Acc:HGNC:29827]	5755.99	4151.45	4482.63	310.5	327.548	308.525
PNP	1589.92	0.327641	10.7997	3.45466e-27	2.37747e-25	ENSG00000198805	purine nucleoside phosphorylase [Source:HGNC Symbol;Acc:HGNC:7892]	2020.65	4012.71	2800.01	237.321	212.469	527.107	1.73814	0.393879	4.41289	1.01998e-05	5.13116e-05	ENSG00000198805	purine nucleoside phosphorylase [Source:HGNC Symbol;Acc:HGNC:7892]	1060.24	932.963	477.519	233.968	208.573	249.377
MYL6P1	452.734	0.326356	10.8387	2.2573e-27	1.59108e-25	ENSG00000226543	myosin, light chain 6 pseudogene 1 [Source:HGNC Symbol;Acc:HGNC:7588]	451.976	1089.67	970.546	41.4018	74.0648	338.389	3.13035	0.422262	7.41329	1.23201e-13	2.13139e-12	ENSG00000226543	myosin, light chain 6 pseudogene 1 [Source:HGNC Symbol;Acc:HGNC:7588]	769.728	557.854	502.906	40.8169	72.7069	86.3229
DUSP2	2431.74	0.329346	10.7351	6.96741e-27	4.67643e-25	ENSG00000158050	dual specificity phosphatase 2 [Source:HGNC Symbol;Acc:HGNC:3068]	4059.27	5837.91	3565.67	246.932	395.012	1201.18	2.04011	0.478966	4.25941	2.04964e-05	9.63486e-05	ENSG00000158050	dual specificity phosphatase 2 [Source:HGNC Symbol;Acc:HGNC:3068]	962.499	4467.64	673.362	243.444	387.77	472.378
TP53BP2	1517.23	0.311818	11.3381	8.49795e-30	7.31956e-28	ENSG00000143514	tumor protein p53 binding protein 2 [Source:HGNC Symbol;Acc:HGNC:12000]	2223.95	3305.79	2881.43	249.15	207.232	1236.52	3.1849	0.381025	8.35876	6.33791e-17	1.87194e-15	ENSG00000143514	tumor protein p53 binding protein 2 [Source:HGNC Symbol;Acc:HGNC:12000]	2197.86	3119.9	1422.88	245.63	203.432	229.395
ITPRIPL2	2190.19	0.305809	11.5562	6.87206e-31	6.73015e-29	ENSG00000205730	inositol 1,4,5-trisphosphate receptor interacting protein-like 2 [Source:HGNC Symbol;Acc:HGNC:27257]	3213.95	5442.9	3496.07	337.869	338.902	1706.68	3.19903	0.340512	9.39475	5.73523e-21	3.52564e-19	ENSG00000205730	inositol 1,4,5-trisphosphate receptor interacting protein-like 2 [Source:HGNC Symbol;Acc:HGNC:27257]	3335.49	3264.17	2671.69	333.095	332.689	302.93
PCNX	3669.18	0.341407	10.3498	4.19442e-25	2.35055e-23	ENSG00000100731	pecanex homolog (Drosophila) [Source:HGNC Symbol;Acc:HGNC:19740]	4261.62	8248.8	7865.5	646.904	488.528	2455.01	2.97266	0.356047	8.34905	6.88134e-17	2.02208e-15	ENSG00000100731	pecanex homolog (Drosophila) [Source:HGNC Symbol;Acc:HGNC:19740]	3806.56	5189.01	4127.21	637.764	479.572	489.963
RP1-145M24.1	52.0793	0.550555	6.41734	1.38678e-10	1.23901e-09	ENSG00000254708		74.699	64.0181	152.346	10.3505	4.48877	38.4086	3.18169	0.566366	5.61774	1.93476e-08	1.59603e-07	ENSG00000254708		71.9499	57.7091	79.7879	10.2042	4.40648	6.39429
TOR1B	1047.76	0.30248	11.6798	1.61731e-31	1.67661e-29	ENSG00000136816	torsin family 1, member B (torsin B) [Source:HGNC Symbol;Acc:HGNC:11995]	1699.17	2225.65	1879.37	167.825	169.077	2319.76	4.67256	0.363974	12.8376	1.00933e-37	5.11376e-35	ENSG00000136816	torsin family 1, member B (torsin B) [Source:HGNC Symbol;Acc:HGNC:11995]	6152.39	4619.13	2674.1	165.454	165.977	141.474
CSGALNACT2	1026.94	0.370684	9.52888	1.58996e-21	5.7579e-20	ENSG00000169826	chondroitin sulfate N-acetylgalactosaminyltransferase 2 [Source:HGNC Symbol;Acc:HGNC:24292]	1244.35	2483.09	1971.3	208.488	120.449	1154.48	3.78685	0.347443	10.8992	1.16256e-27	2.17885e-25	ENSG00000169826	chondroitin sulfate N-acetylgalactosaminyltransferase 2 [Source:HGNC Symbol;Acc:HGNC:24292]	2648.57	1887.57	1936.67	205.542	118.24	130.284
RP3-452M16.1	214.118	0.421686	8.37611	5.47061e-17	1.09846e-15	ENSG00000230956		294.068	378.66	514.823	49.5343	25.4364	248.333	3.83531	0.409114	9.37468	6.93892e-21	4.19841e-19	ENSG00000230956		492.789	442.436	459.385	48.8345	24.97	21.5807
ABCC1	7817.97	0.299003	11.8118	3.39109e-32	3.78511e-30	ENSG00000278183	ATP-binding cassette, sub-family C (CFTR/MRP), member 1 [Source:HGNC Symbol;Acc:HGNC:51]	8948.75	18674.2	15745.4	905.665	1168.58	5889.68	3.05708	0.399454	7.65313	1.96148e-14	3.87962e-13	ENSG00000278183	ATP-binding cassette, sub-family C (CFTR/MRP), member 1 [Source:HGNC Symbol;Acc:HGNC:51]	9144.42	16455.5	6273.02	892.869	1147.15	1425.13
IGLC2	152.666	0.401565	8.79289	1.45761e-18	3.56663e-17	ENSG00000211677	immunoglobulin lambda constant 2 (Kern-Oz- marker) [Source:HGNC Symbol;Acc:HGNC:5856]	188.166	324.177	332.271	13.3077	19.4514	62.4577	2.09082	0.495326	4.2211	2.43116e-05	0.000112302	ENSG00000211677	immunoglobulin lambda constant 2 (Kern-Oz- marker) [Source:HGNC Symbol;Acc:HGNC:5856]	65.1621	139.464	100.339	13.1197	19.0947	37.5665
CTSZ	14599.9	0.299482	11.7836	4.74068e-32	5.19193e-30	ENSG00000101160	cathepsin Z [Source:HGNC Symbol;Acc:HGNC:2547]	18848.7	37932.8	24259.7	1900.79	2342.39	18851.9	3.91641	0.376223	10.4098	2.237e-25	2.93002e-23	ENSG00000101160	cathepsin Z [Source:HGNC Symbol;Acc:HGNC:2547]	50267.2	32092.3	24326.9	1873.93	2299.45	2251.59
CCT7	2571.88	0.306748	11.5037	1.26385e-30	1.19468e-28	ENSG00000135624	chaperonin containing TCP1, subunit 7 (eta) [Source:HGNC Symbol;Acc:HGNC:1622]	3065.49	5933.25	5270.37	335.651	368.828	1603.66	2.83147	0.363749	7.78412	7.02026e-15	1.48608e-13	ENSG00000135624	chaperonin containing TCP1, subunit 7 (eta) [Source:HGNC Symbol;Acc:HGNC:1622]	3547.26	2527.18	2409.35	330.908	362.066	445.203
BTG3	221.584	0.404108	8.73144	2.5145e-18	5.97685e-17	ENSG00000154640	BTG family, member 3 [Source:HGNC Symbol;Acc:HGNC:1132]	300.687	510.783	417.637	47.3164	28.4289	191.904	3.30176	0.446387	7.39664	1.39669e-13	2.40099e-12	ENSG00000154640	BTG family, member 3 [Source:HGNC Symbol;Acc:HGNC:1132]	245.716	506.157	301.018	46.6479	27.9077	23.9786
DIAPH1	4149.6	0.320259	11.0163	3.18803e-28	2.38319e-26	ENSG00000131504	diaphanous-related formin 1 [Source:HGNC Symbol;Acc:HGNC:2876]	4840.3	9578.2	8619.34	615.113	554.364	2988.36	3.0943	0.3413	9.0662	1.23245e-19	5.93131e-18	ENSG00000131504	diaphanous-related formin 1 [Source:HGNC Symbol;Acc:HGNC:2876]	5538.78	5499.19	5070.16	606.422	544.2	671.401
DYNLT1	829.676	0.328718	10.7301	7.35031e-27	4.90113e-25	ENSG00000146425	dynein, light chain, Tctex-type 1 [Source:HGNC Symbol;Acc:HGNC:11697]	1091.17	1416.57	2097.38	135.295	106.982	1934.05	4.84407	0.357068	13.5662	6.34932e-42	4.18193e-39	ENSG00000146425	dynein, light chain, Tctex-type 1 [Source:HGNC Symbol;Acc:HGNC:11697]	3942.31	4241.62	3054.91	133.384	105.021	127.087
RAP2C	693.204	0.334771	10.5344	5.99929e-26	3.67544e-24	ENSG00000123728	RAP2C, member of RAS oncogene family [Source:HGNC Symbol;Acc:HGNC:21165]	963.522	1535.07	1344.84	118.291	89.0273	711.846	3.56748	0.383115	9.31175	1.2574e-20	7.27385e-19	ENSG00000123728	RAP2C, member of RAS oncogene family [Source:HGNC Symbol;Acc:HGNC:21165]	1182.42	1778.16	1000.98	116.62	87.3951	105.506
PILRA	4569.06	0.304971	11.563	6.34745e-31	6.23136e-29	ENSG00000085514	paired immunoglobin-like type 2 receptor alpha [Source:HGNC Symbol;Acc:HGNC:20396]	6376.83	12010.9	6954.05	533.049	755.61	6860.94	4.13908	0.385479	10.7375	6.78588e-27	1.14602e-24	ENSG00000085514	paired immunoglobin-like type 2 receptor alpha [Source:HGNC Symbol;Acc:HGNC:20396]	15055.2	16128.5	7952.2	525.517	741.757	762.519
RP11-183C12.1	36.516	0.677957	5.20098	1.98239e-07	1.22855e-06	ENSG00000265545		48.2234	64.0181	91.9327	9.61114	4.48877	36.247	3.63211	0.653092	5.56141	2.67611e-08	2.15967e-07	ENSG00000265545		66.5197	58.9113	77.3701	9.47535	4.40648	0.799286
MRPS36P1	54.0963	0.526328	6.69895	2.09915e-11	2.06974e-10	ENSG00000236152	mitochondrial ribosomal protein S36 pseudogene 1 [Source:HGNC Symbol;Acc:HGNC:29771]	73.7534	129.398	98.4993	8.87182	7.48129	58.829	3.66451	0.529441	6.92147	4.46973e-12	6.14787e-11	ENSG00000236152	mitochondrial ribosomal protein S36 pseudogene 1 [Source:HGNC Symbol;Acc:HGNC:29771]	96.3857	76.9454	157.158	8.74647	7.34413	6.39429
ARL8B	1231.79	0.340465	10.3558	3.93966e-25	2.21867e-23	ENSG00000134108	ADP-ribosylation factor-like 8B [Source:HGNC Symbol;Acc:HGNC:25564]	1663.23	2686.04	2476.93	238.061	164.588	1700.98	4.05215	0.36592	11.0739	1.67977e-28	3.48854e-26	ENSG00000134108	ADP-ribosylation factor-like 8B [Source:HGNC Symbol;Acc:HGNC:25564]	2799.26	3799.18	3053.7	234.697	161.571	157.459
CALM1	3987.11	0.321308	10.9684	5.4215e-28	3.97977e-26	ENSG00000198668	calmodulin 1 (phosphorylase kinase, delta) [Source:HGNC Symbol;Acc:HGNC:1442]	5261.08	9429.73	7422.91	666.865	535.66	5064.54	3.83081	0.392733	9.75421	1.76965e-22	1.4648e-20	ENSG00000198668	calmodulin 1 (phosphorylase kinase, delta) [Source:HGNC Symbol;Acc:HGNC:1442]	11030.1	12839.1	4744.96	657.443	525.84	589.873
POU2F2	4883.8	0.298514	11.8056	3.6523e-32	4.05446e-30	ENSG00000028277	POU class 2 homeobox 2 [Source:HGNC Symbol;Acc:HGNC:9213]	5495.57	13138.7	8468.31	522.698	840.149	1936.68	2.07139	0.383041	5.40776	6.38194e-08	4.83787e-07	ENSG00000028277	POU class 2 homeobox 2 [Source:HGNC Symbol;Acc:HGNC:9213]	3381.64	4039.64	2044.26	515.313	824.746	814.473
FTH1P2	2841.25	0.286098	12.3107	7.9334e-35	1.09564e-32	ENSG00000234975	ferritin, heavy polypeptide 1 pseudogene 2 [Source:HGNC Symbol;Acc:HGNC:3989]	5712.11	4365.49	5644.67	476.121	373.316	2218.12	3.09233	0.382583	8.08278	6.33056e-16	1.59667e-14	ENSG00000234975	ferritin, heavy polypeptide 1 pseudogene 2 [Source:HGNC Symbol;Acc:HGNC:3989]	4608.86	4988.23	2412.98	469.394	366.472	462.787
TPM3P8	165.372	0.412074	8.54443	1.29171e-17	2.79626e-16	ENSG00000183022	tropomyosin 3 pseudogene 8 [Source:HGNC Symbol;Acc:HGNC:39171]	222.206	356.867	338.838	31.7907	18.7032	146.499	3.35662	0.433557	7.74205	9.78259e-15	2.02708e-13	ENSG00000183022	tropomyosin 3 pseudogene 8 [Source:HGNC Symbol;Acc:HGNC:39171]	301.375	324.614	180.127	31.3415	18.3603	23.1793
MAGOH	402.937	0.36162	9.73404	2.15842e-22	8.79828e-21	ENSG00000162385	mago-nashi homolog, proliferation-associated (Drosophila) [Source:HGNC Symbol;Acc:HGNC:6815]	544.641	879.909	809.007	70.9746	44.8877	366.084	3.41718	0.382212	8.94052	3.87346e-19	1.70244e-17	ENSG00000162385	mago-nashi homolog, proliferation-associated (Drosophila) [Source:HGNC Symbol;Acc:HGNC:6815]	781.946	678.082	556.098	69.9718	44.0648	66.3408
RP1-273G13.2	27.0059	0.708019	4.97137	6.64797e-07	3.85929e-06	ENSG00000188512		22.6934	83.0874	45.9663	2.21796	1.49626	23.864	3.53044	0.690138	5.11556	3.12807e-07	2.11932e-06	ENSG00000188512		47.5141	38.4727	47.1474	2.18662	1.46883	6.39429
RPL7P9	449.152	0.431972	8.14735	3.71987e-16	6.66745e-15	ENSG00000137970	ribosomal protein L7 pseudogene 9 [Source:HGNC Symbol;Acc:HGNC:37028]	538.022	448.127	1511.64	113.116	31.4214	349.039	3.20137	0.462836	6.91684	4.61824e-12	6.33702e-11	ENSG00000137970	ribosomal protein L7 pseudogene 9 [Source:HGNC Symbol;Acc:HGNC:37028]	441.202	372.704	1086.81	111.518	30.8453	51.1543
SLED1	222.124	0.373174	9.42989	4.10501e-21	1.40658e-19	ENSG00000249138	proteoglycan 3 pseudogene [Source:EntrezGene;Acc:643036]	262.865	679.682	294.184	25.1368	39.6508	187.353	2.27037	0.630336	3.60185	0.000315963	0.00111902	ENSG00000249138	proteoglycan 3 pseudogene [Source:EntrezGene;Acc:643036]	48.8716	960.616	20.5514	24.7817	38.9239	30.3729
TNFAIP2	15553.8	0.308833	11.391	4.63753e-30	4.10734e-28	ENSG00000185215	tumor necrosis factor, alpha-induced protein 2 [Source:HGNC Symbol;Acc:HGNC:11895]	19322.4	41368	25500.8	1628.72	2489.77	20709.5	3.52807	0.482066	7.31864	2.50495e-13	4.13057e-12	ENSG00000185215	tumor necrosis factor, alpha-induced protein 2 [Source:HGNC Symbol;Acc:HGNC:11895]	17439	87924.6	11912.6	1605.71	2444.13	2930.98
SLC25A32	161.935	0.50437	6.97396	3.0815e-12	3.36668e-11	ENSG00000164933	solute carrier family 25 (mitochondrial folate carrier), member 32 [Source:HGNC Symbol;Acc:HGNC:29683]	187.22	284.676	426.83	41.4018	22.4439	125.128	3.12858	0.53704	5.8256	5.69077e-09	5.08475e-08	ENSG00000164933	solute carrier family 25 (mitochondrial folate carrier), member 32 [Source:HGNC Symbol;Acc:HGNC:29683]	171.051	158.7	349.374	40.8169	22.0324	8.79215
RP11-295H24.3	262.419	0.37383	9.4032	5.29279e-21	1.77622e-19	ENSG00000259531		390.515	494.438	568.669	52.4916	31.4214	388.118	4.14245	0.382352	10.8341	2.37243e-27	4.28944e-25	ENSG00000259531		750.722	608.35	851.071	51.75	30.8453	35.9679
CAPG	5142.51	0.317713	11.0587	1.99029e-28	1.52418e-26	ENSG00000042493	capping protein (actin filament), gelsolin-like [Source:HGNC Symbol;Acc:HGNC:1474]	5453.97	13718.9	9352.18	545.617	748.129	2872.25	2.64691	0.397838	6.65324	2.86718e-11	3.54971e-10	ENSG00000042493	capping protein (actin filament), gelsolin-like [Source:HGNC Symbol;Acc:HGNC:1474]	6752.43	4233.2	3967.64	537.908	734.413	1007.9
HMGCS1	903.708	0.347412	10.1092	5.02977e-24	2.48989e-22	ENSG00000112972	3-hydroxy-3-methylglutaryl-CoA synthase 1 (soluble) [Source:HGNC Symbol;Acc:HGNC:5007]	1089.28	1422.02	2512.39	144.906	127.93	661.931	3.10063	0.3701	8.37782	5.39187e-17	1.61528e-15	ENSG00000112972	3-hydroxy-3-methylglutaryl-CoA synthase 1 (soluble) [Source:HGNC Symbol;Acc:HGNC:5007]	986.935	1606.24	987.678	142.859	125.585	122.291
TPM3	4326.05	0.298404	11.7654	5.88544e-32	6.37709e-30	ENSG00000143549	tropomyosin 3 [Source:HGNC Symbol;Acc:HGNC:12012]	5871.91	9763.44	8326.47	647.643	676.309	4131.77	3.45211	0.353293	9.77124	1.49609e-22	1.25185e-20	ENSG00000143549	tropomyosin 3 [Source:HGNC Symbol;Acc:HGNC:12012]	9014.1	8461.59	5360.3	638.493	663.909	652.218
FLVCR2	1357.89	0.359473	9.75839	1.69824e-22	7.0313e-21	ENSG00000119686	feline leukemia virus subgroup C cellular receptor family, member 2 [Source:HGNC Symbol;Acc:HGNC:20105]	1477.9	3644.95	2417.83	246.193	203.491	1050.01	3.19968	0.352734	9.07109	1.17829e-19	5.70044e-18	ENSG00000119686	feline leukemia virus subgroup C cellular receptor family, member 2 [Source:HGNC Symbol;Acc:HGNC:20105]	2419.14	1535.3	1750.5	242.715	199.76	152.664
RPLP0P6	3549.41	0.288963	12.1321	7.14172e-34	9.29587e-32	ENSG00000213553	ribosomal protein, large, P0 pseudogene 6 [Source:HGNC Symbol;Acc:HGNC:36404]	3863.54	6089.89	9697.58	380.01	476.558	1793.15	2.49773	0.36503	6.84254	7.78037e-12	1.04005e-10	ENSG00000213553	ribosomal protein, large, P0 pseudogene 6 [Source:HGNC Symbol;Acc:HGNC:36404]	3315.12	2439.41	3394.61	374.641	467.821	767.315
RASGEF1B	1659.25	0.309258	11.3358	8.7228e-30	7.48159e-28	ENSG00000138670	RasGEF domain family, member 1B [Source:HGNC Symbol;Acc:HGNC:24881]	2459.39	3145.06	3574.87	285.377	214.713	2806.84	4.1154	0.428889	9.59549	8.35183e-22	6.07352e-20	ENSG00000138670	RasGEF domain family, member 1B [Source:HGNC Symbol;Acc:HGNC:24881]	3467.17	9522	3091.18	281.345	210.777	268.56
UBR4	15361.1	0.305929	11.4539	2.24846e-30	2.08667e-28	ENSG00000127481	ubiquitin protein ligase E3 component n-recognin 4 [Source:HGNC Symbol;Acc:HGNC:30313]	18940.4	34949.8	31191.4	2144.02	2115.71	12299.3	3.16539	0.379068	8.35045	6.80039e-17	1.99957e-15	ENSG00000127481	ubiquitin protein ligase E3 component n-recognin 4 [Source:HGNC Symbol;Acc:HGNC:30313]	21811.7	29893.3	15152.5	2113.73	2076.92	2747.95
HIGD1AP1	53.9614	0.523798	6.68871	2.25145e-11	2.20868e-10	ENSG00000258016	HIG1 hypoxia inducible domain family, member 1A pseudogene 1 [Source:HGNC Symbol;Acc:HGNC:22804]	103.066	74.9148	122.139	11.0898	5.98503	44.0669	3.24941	0.543756	5.97586	2.28884e-09	2.16199e-08	ENSG00000258016	HIG1 hypoxia inducible domain family, member 1A pseudogene 1 [Source:HGNC Symbol;Acc:HGNC:22804]	86.8829	76.9454	77.3701	10.9331	5.8753	6.39429
HNRNPA1P7	17.0607	0.886005	3.9541	7.68243e-05	0.000308577	ENSG00000215492	heterogeneous nuclear ribonucleoprotein A1 pseudogene 7 [Source:HGNC Symbol;Acc:HGNC:31015]	17.9656	9.53461	69.6062	4.43591	0	13.5627	3.44188	0.872541	3.94467	7.99115e-05	0.000326972	ENSG00000215492	heterogeneous nuclear ribonucleoprotein A1 pseudogene 7 [Source:HGNC Symbol;Acc:HGNC:31015]	23.0783	12.0227	41.1029	4.37324	0	0.799286
GDI2P2	126.451	0.43175	8.11293	4.94153e-16	8.67772e-15	ENSG00000233994	GDP dissociation inhibitor 2 pseudogene 2 [Source:HGNC Symbol;Acc:HGNC:37976]	196.676	201.589	303.378	25.1368	17.9551	135.683	3.6413	0.448703	8.11517	4.85099e-16	1.2453e-14	ENSG00000233994	GDP dissociation inhibitor 2 pseudogene 2 [Source:HGNC Symbol;Acc:HGNC:37976]	232.14	203.184	322.778	24.7817	17.6259	13.5879
H3F3C	1029.11	0.307846	11.3774	5.41997e-30	4.77955e-28	ENSG00000188375	H3 histone, family 3C [Source:HGNC Symbol;Acc:HGNC:33164]	1458.99	2518.5	1717.83	123.466	175.062	1413.13	3.93589	0.405354	9.70975	2.7402e-22	2.17074e-20	ENSG00000188375	H3 histone, family 3C [Source:HGNC Symbol;Acc:HGNC:33164]	3334.13	3219.69	1455.53	121.722	171.853	175.843
SH3BP5	1126.57	0.383568	9.12758	7.00507e-20	2.05172e-18	ENSG00000131370	SH3-domain binding protein 5 (BTK-associated) [Source:HGNC Symbol;Acc:HGNC:10827]	1761.57	3247.22	1250.28	136.035	139.152	289.155	1.25195	0.432884	2.89212	0.00382649	0.00992686	ENSG00000131370	SH3-domain binding protein 5 (BTK-associated) [Source:HGNC Symbol;Acc:HGNC:10827]	320.381	654.036	270.795	134.113	136.601	219.004
DENND5A	3264.51	0.313272	11.1741	5.46177e-29	4.38891e-27	ENSG00000184014	DENN/MADD domain containing 5A [Source:HGNC Symbol;Acc:HGNC:19344]	4667.27	8002.27	5412.21	547.096	475.062	3706.09	3.59166	0.398743	9.00747	2.10865e-19	9.76096e-18	ENSG00000184014	DENN/MADD domain containing 5A [Source:HGNC Symbol;Acc:HGNC:19344]	5841.51	11355.5	3563.86	539.366	466.352	469.98
RPL36AL	1378.29	0.306825	11.403	4.04106e-30	3.62637e-28	ENSG00000165502	ribosomal protein L36a-like [Source:HGNC Symbol;Acc:HGNC:10346]	1734.15	2974.8	2920.83	187.048	199.002	1721.34	3.8767	0.359694	10.7778	4.38351e-27	7.59781e-25	ENSG00000165502	ribosomal protein L36a-like [Source:HGNC Symbol;Acc:HGNC:10346]	3788.91	3134.32	2778.07	184.405	195.354	246.98
GARS	973.599	0.348403	10.034	1.08058e-23	5.15504e-22	ENSG00000106105	glycyl-tRNA synthetase [Source:HGNC Symbol;Acc:HGNC:4162]	1286.9	1976.39	2123.64	194.441	119.701	799.478	3.23297	0.369074	8.7597	1.95766e-18	7.62958e-17	ENSG00000106105	glycyl-tRNA synthetase [Source:HGNC Symbol;Acc:HGNC:4162]	1455.29	1685.59	1210.12	191.694	117.506	136.678
MYH9	24696.4	0.314973	11.0925	1.36477e-28	1.05707e-26	ENSG00000100345	myosin, heavy chain 9, non-muscle [Source:HGNC Symbol;Acc:HGNC:7579]	26357.4	64110.7	46368.2	2784.27	3544.63	12743.7	2.50924	0.384893	6.5193	7.06367e-11	8.31428e-10	ENSG00000100345	myosin, heavy chain 9, non-muscle [Source:HGNC Symbol;Acc:HGNC:7579]	22523	27107.6	15730.3	2744.93	3479.65	4876.45
NFAT5	2301.28	0.340558	10.2582	1.08689e-24	5.88842e-23	ENSG00000102908	nuclear factor of activated T-cells 5, tonicity-responsive [Source:HGNC Symbol;Acc:HGNC:7774]	2994.58	5079.23	4659.67	439.895	276.06	1276.14	2.53702	0.403568	6.28647	3.24769e-10	3.47251e-09	ENSG00000102908	nuclear factor of activated T-cells 5, tonicity-responsive [Source:HGNC Symbol;Acc:HGNC:7774]	1649.42	3256.96	1697.31	433.679	270.998	348.489
HNRNPUP1	285.702	0.382796	9.12293	7.3117e-20	2.13538e-18	ENSG00000259051	heterogeneous nuclear ribonucleoprotein U pseudogene 1 [Source:HGNC Symbol;Acc:HGNC:19931]	456.704	562.542	558.163	66.5387	29.177	292.453	3.55257	0.387706	9.16304	5.04571e-20	2.62269e-18	ENSG00000259051	heterogeneous nuclear ribonucleoprotein U pseudogene 1 [Source:HGNC Symbol;Acc:HGNC:19931]	692.348	488.123	440.043	65.5985	28.6421	39.9643
IER5	4131.59	0.299029	11.6728	1.75641e-31	1.81619e-29	ENSG00000162783	immediate early response 5 [Source:HGNC Symbol;Acc:HGNC:5393]	5739.53	10840.9	6296.07	520.48	720.448	3192.38	3.05107	0.391542	7.79245	6.57229e-15	1.39896e-13	ENSG00000162783	immediate early response 5 [Source:HGNC Symbol;Acc:HGNC:5393]	6132.03	8194.69	2953.36	513.126	707.24	653.816
DMXL2	7069.64	0.358517	9.73567	2.12421e-22	8.67159e-21	ENSG00000104093	Dmx-like 2 [Source:HGNC Symbol;Acc:HGNC:2938]	9439.49	13999.5	15587.8	1648.68	799.75	10568.1	4.14786	0.372888	11.1236	9.62943e-29	2.08434e-26	ENSG00000104093	Dmx-like 2 [Source:HGNC Symbol;Acc:HGNC:2938]	18469.4	19736.5	21875.2	1625.39	785.087	916.782
UBE2D3P1	311.708	0.37475	9.30733	1.31092e-20	4.18231e-19	ENSG00000225022	ubiquitin-conjugating enzyme E2D 3 pseudogene 1 [Source:HGNC Symbol;Acc:HGNC:33349]	414.154	627.922	682.928	59.8848	34.4139	382.705	3.86167	0.378388	10.2056	1.87181e-24	2.13613e-22	ENSG00000225022	ubiquitin-conjugating enzyme E2D 3 pseudogene 1 [Source:HGNC Symbol;Acc:HGNC:33349]	748.007	678.082	727.763	59.0387	33.783	49.5558
MAFB	10730.9	0.311717	11.1882	4.65801e-29	3.76532e-27	ENSG00000204103	v-maf avian musculoaponeurotic fibrosarcoma oncogene homolog B [Source:HGNC Symbol;Acc:HGNC:6408]	15416.4	28665.1	15394.8	1681.21	1646.63	12787.4	3.72889	0.372694	10.0052	1.44575e-23	1.41221e-21	ENSG00000204103	v-maf avian musculoaponeurotic fibrosarcoma oncogene homolog B [Source:HGNC Symbol;Acc:HGNC:6408]	36693.1	21166	14053.6	1657.46	1616.44	1537.83
TCP1P1	145.778	0.407498	8.55744	1.15406e-17	2.517e-16	ENSG00000229161	t-complex 1 pseudogene 1 [Source:HGNC Symbol;Acc:HGNC:11659]	238.28	238.365	330.958	26.6155	23.192	128.374	3.31244	0.441977	7.49459	6.6505e-14	1.20008e-12	ENSG00000229161	t-complex 1 pseudogene 1 [Source:HGNC Symbol;Acc:HGNC:11659]	195.486	216.409	292.556	26.2394	22.7668	16.785
HNRNPA1P48	284.661	0.350936	9.93463	2.94257e-23	1.34097e-21	ENSG00000224578	heterogeneous nuclear ribonucleoprotein A1 pseudogene 48 [Source:HGNC Symbol;Acc:HGNC:48778]	411.317	570.715	589.682	34.748	37.4064	152.263	2.46709	0.454491	5.42825	5.69089e-08	4.35628e-07	ENSG00000224578	heterogeneous nuclear ribonucleoprotein A1 pseudogene 48 [Source:HGNC Symbol;Acc:HGNC:48778]	348.889	257.286	174.083	34.257	36.7206	62.3443
HSPD1P1	178.704	0.477494	7.30076	2.86154e-13	3.51256e-12	ENSG00000213430	heat shock 60kDa protein 1 (chaperonin) pseudogene 1 [Source:HGNC Symbol;Acc:HGNC:35133]	212.75	189.33	593.622	42.8805	17.207	105.012	2.84171	0.46456	6.11699	9.53615e-10	9.53305e-09	ENSG00000213430	heat shock 60kDa protein 1 (chaperonin) pseudogene 1 [Source:HGNC Symbol;Acc:HGNC:35133]	204.989	117.823	232.11	42.2746	16.8915	15.9857
MRPL47	176.755	0.455435	7.65311	1.9618e-14	2.7995e-13	ENSG00000136522	mitochondrial ribosomal protein L47 [Source:HGNC Symbol;Acc:HGNC:16652]	227.879	266.969	484.616	44.3591	19.4514	165.23	3.44567	0.459732	7.49494	6.63262e-14	1.19733e-12	ENSG00000136522	mitochondrial ribosomal protein L47 [Source:HGNC Symbol;Acc:HGNC:16652]	278.297	218.814	414.656	43.7324	19.0947	16.785
METRNL	1700.26	0.329527	10.5762	3.84129e-26	2.40849e-24	ENSG00000176845	meteorin, glial cell differentiation regulator-like [Source:HGNC Symbol;Acc:HGNC:27584]	2190.85	4767.31	2470.36	209.227	258.104	922.493	2.52409	0.415286	6.07797	1.21717e-09	1.19756e-08	ENSG00000176845	meteorin, glial cell differentiation regulator-like [Source:HGNC Symbol;Acc:HGNC:27584]	1885.63	2073.92	818.431	206.271	253.372	297.335
PSMC2	940.532	0.340023	10.2414	1.29287e-24	6.93062e-23	ENSG00000161057	proteasome (prosome, macropain) 26S subunit, ATPase, 2 [Source:HGNC Symbol;Acc:HGNC:9548]	1198.97	1894.66	2110.51	172.261	119.701	1293.37	4.02929	0.347514	11.5946	4.3887e-31	1.21892e-28	ENSG00000161057	proteasome (prosome, macropain) 26S subunit, ATPase, 2 [Source:HGNC Symbol;Acc:HGNC:9548]	2613.27	2305.96	2410.56	169.827	117.506	143.072
KBTBD8	285.485	0.394684	8.82235	1.12079e-18	2.79279e-17	ENSG00000163376	kelch repeat and BTB (POZ) domain containing 8 [Source:HGNC Symbol;Acc:HGNC:30691]	331.89	546.197	705.255	53.2309	42.6433	175.984	2.80618	0.40947	6.8532	7.22167e-12	9.69584e-11	ENSG00000163376	kelch repeat and BTB (POZ) domain containing 8 [Source:HGNC Symbol;Acc:HGNC:30691]	293.23	277.725	357.837	52.4788	41.8615	32.7707
KIAA0922	1347.85	0.334973	10.3919	2.69846e-25	1.54407e-23	ENSG00000121210	KIAA0922 [Source:HGNC Symbol;Acc:HGNC:29146]	1388.08	2270.6	3825.71	198.137	172.818	556.878	2.16589	0.353291	6.13062	8.75383e-10	8.79676e-09	ENSG00000121210	KIAA0922 [Source:HGNC Symbol;Acc:HGNC:29146]	806.382	771.859	1172.64	195.338	169.649	225.399
PTGER4	1703.93	0.31265	11.1322	8.74329e-29	6.88995e-27	ENSG00000171522	prostaglandin E receptor 4 (subtype EP4) [Source:HGNC Symbol;Acc:HGNC:9596]	1726.59	4357.32	3362.11	202.573	277.556	1335.65	2.66223	0.489379	5.44001	5.32777e-08	4.10764e-07	ENSG00000171522	prostaglandin E receptor 4 (subtype EP4) [Source:HGNC Symbol;Acc:HGNC:9596]	989.65	5592.97	669.735	199.711	272.467	289.342
YWHAZ	2269.58	0.345892	10.0615	8.1733e-24	3.95004e-22	ENSG00000164924	tyrosine 3-monooxygenase/tryptophan 5-monooxygenase activation protein, zeta [Source:HGNC Symbol;Acc:HGNC:12855]	2778.05	4602.49	5173.18	439.155	266.334	1995.4	3.33186	0.346759	9.60859	7.35502e-22	5.39973e-20	ENSG00000164924	tyrosine 3-monooxygenase/tryptophan 5-monooxygenase activation protein, zeta [Source:HGNC Symbol;Acc:HGNC:12855]	3757.68	2743.59	4428.23	432.95	261.451	348.489
MYL12BP1	130.206	0.438842	7.93017	2.1884e-15	3.5282e-14	ENSG00000260490	myosin, light chain 12B pseudogene 1 [Source:HGNC Symbol;Acc:HGNC:51649]	184.384	261.521	274.485	26.6155	11.2219	166.58	3.91284	0.427257	9.15804	5.28476e-20	2.73461e-18	ENSG00000260490	myosin, light chain 12B pseudogene 1 [Source:HGNC Symbol;Acc:HGNC:51649]	371.967	275.32	292.556	26.2394	11.0162	22.38
ROMO1	569.398	0.317582	10.9519	6.50821e-28	4.75181e-26	ENSG00000125995	reactive oxygen species modulator 1 [Source:HGNC Symbol;Acc:HGNC:16185]	651.488	1494.21	999.439	51.7523	115.96	406.271	2.95949	0.430838	6.86916	6.45829e-12	8.70897e-11	ENSG00000125995	reactive oxygen species modulator 1 [Source:HGNC Symbol;Acc:HGNC:16185]	958.427	676.879	536.755	51.0211	113.834	100.71
DOCK4-AS1	188.189	0.379609	9.15997	5.19118e-20	1.55282e-18	ENSG00000225572	DOCK4 antisense RNA 1 [Source:HGNC Symbol;Acc:HGNC:40876]	244.899	400.454	396.624	28.0941	34.4139	184.374	3.39651	0.41763	8.13283	4.19392e-16	1.08629e-14	ENSG00000225572	DOCK4 antisense RNA 1 [Source:HGNC Symbol;Acc:HGNC:40876]	219.922	554.248	246.617	27.6972	33.783	23.9786
YWHAQ	1316.93	0.324316	10.7119	8.95482e-27	5.93217e-25	ENSG00000134308	tyrosine 3-monooxygenase/tryptophan 5-monooxygenase activation protein, theta [Source:HGNC Symbol;Acc:HGNC:12854]	1679.31	2856.3	2748.79	221.056	183.292	977.129	3.06872	0.346431	8.8581	8.13861e-19	3.38962e-17	ENSG00000134308	tyrosine 3-monooxygenase/tryptophan 5-monooxygenase activation protein, theta [Source:HGNC Symbol;Acc:HGNC:12854]	1734.94	1716.84	1806.11	217.933	179.931	207.015
RP11-459I19.1	84.7862	0.475309	7.30792	2.71304e-13	3.34237e-12	ENSG00000272555		116.303	228.831	126.079	15.5257	10.4738	62.4862	2.87498	0.5532	5.19701	2.02522e-07	1.4156e-06	ENSG00000272555		51.5867	211.6	74.9523	15.3063	10.2818	11.19
SNORA79	1038.47	0.40131	8.64445	5.40647e-18	1.23191e-16	ENSG00000221303	small nucleolar RNA, H/ACA box 79 [Source:HGNC Symbol;Acc:HGNC:32665]	1291.63	1526.9	2901.13	274.287	73.3166	1653.7	4.2669	0.405376	10.5258	6.57094e-26	9.52683e-24	ENSG00000221303	small nucleolar RNA, H/ACA box 79 [Source:HGNC Symbol;Acc:HGNC:32665]	3099.27	2824.14	3497.37	270.412	71.9725	159.058
ATF3	1657.41	0.2927	11.8511	2.12384e-32	2.40354e-30	ENSG00000162772	activating transcription factor 3 [Source:HGNC Symbol;Acc:HGNC:785]	2647.56	3672.19	2826.27	221.796	302.992	4225.52	4.45915	0.455643	9.78649	1.28692e-22	1.08669e-20	ENSG00000162772	activating transcription factor 3 [Source:HGNC Symbol;Acc:HGNC:785]	4802.99	17341.6	2426.28	218.662	297.437	266.162
KTN1	1211.26	0.371748	9.3295	1.06374e-20	3.4395e-19	ENSG00000126777	kinectin 1 (kinesin receptor) [Source:HGNC Symbol;Acc:HGNC:6467]	1718.08	2304.65	2648.97	306.817	152.618	1024.27	3.20998	0.400757	8.0098	1.14895e-15	2.77197e-14	ENSG00000126777	kinectin 1 (kinesin receptor) [Source:HGNC Symbol;Acc:HGNC:6467]	1786.53	1336.93	2437.16	302.482	149.82	132.682
MAFG	1915.83	0.303601	11.421	3.28351e-30	2.98602e-28	ENSG00000197063	v-maf avian musculoaponeurotic fibrosarcoma oncogene homolog G [Source:HGNC Symbol;Acc:HGNC:6781]	2443.32	4715.55	3422.52	221.056	319.451	1180.94	2.66564	0.399941	6.6651	2.64481e-11	3.29032e-10	ENSG00000197063	v-maf avian musculoaponeurotic fibrosarcoma oncogene homolog G [Source:HGNC Symbol;Acc:HGNC:6781]	1786.53	3171.59	1233.09	217.933	313.594	362.876
RP11-305B6.1	107.546	0.441044	7.86106	3.80908e-15	5.93672e-14	ENSG00000259137		132.378	232.917	231.145	18.483	17.207	130.127	3.78268	0.443136	8.53617	1.38741e-17	4.6589e-16	ENSG00000259137		342.101	168.318	222.439	18.2218	16.8915	12.7886
RP2	966.434	0.310821	11.1473	7.38404e-29	5.8642e-27	ENSG00000102218	retinitis pigmentosa 2 (X-linked recessive) [Source:HGNC Symbol;Acc:HGNC:10274]	1406.99	2107.15	1822.89	160.432	163.092	998.932	3.55154	0.347465	10.2213	1.59234e-24	1.84924e-22	ENSG00000102218	retinitis pigmentosa 2 (X-linked recessive) [Source:HGNC Symbol;Acc:HGNC:10274]	2015.95	1767.34	1757.75	158.165	160.102	134.28
PPP1R15B	2794.48	0.322496	10.7417	6.48509e-27	4.35988e-25	ENSG00000158615	protein phosphatase 1, regulatory subunit 15B [Source:HGNC Symbol;Acc:HGNC:14951]	3139.25	6059.93	6269.81	437.677	418.952	2341.77	3.20451	0.368939	8.68575	3.76237e-18	1.3944e-16	ENSG00000158615	protein phosphatase 1, regulatory subunit 15B [Source:HGNC Symbol;Acc:HGNC:14951]	3788.91	6075.08	2914.68	431.493	411.271	429.217
CFL1	6705.86	0.296431	11.6821	1.57295e-31	1.63478e-29	ENSG00000172757	cofilin 1 (non-muscle) [Source:HGNC Symbol;Acc:HGNC:1874]	7867.03	16959.4	12249.4	811.772	1144.64	5589.15	3.20512	0.381597	8.39922	4.49439e-17	1.37592e-15	ENSG00000172757	cofilin 1 (non-muscle) [Source:HGNC Symbol;Acc:HGNC:1874]	12933.3	10507.9	6999.58	800.302	1123.65	1170.16
UBQLN1	2292.22	0.338877	10.2166	1.67115e-24	8.84214e-23	ENSG00000135018	ubiquilin 1 [Source:HGNC Symbol;Acc:HGNC:12508]	3012.54	5058.79	4588.75	456.899	297.755	2573.94	3.69589	0.340047	10.8688	1.62407e-27	2.99511e-25	ENSG00000135018	ubiquilin 1 [Source:HGNC Symbol;Acc:HGNC:12508]	5485.84	4334.19	4551.54	450.443	292.296	329.306
HEG1	2178.14	0.324663	10.6595	1.57435e-26	1.02461e-24	ENSG00000173706	heart development protein with EGF-like domains 1 [Source:HGNC Symbol;Acc:HGNC:29227]	3998.76	5180.02	2861.73	360.048	298.503	2564.37	3.70887	0.378079	9.80979	1.02185e-22	8.78961e-21	ENSG00000173706	heart development protein with EGF-like domains 1 [Source:HGNC Symbol;Acc:HGNC:29227]	5549.64	5869.49	2959.41	354.961	293.031	359.679
SLC2A3	1141.18	0.367343	9.42097	4.46934e-21	1.52245e-19	ENSG00000059804	solute carrier family 2 (facilitated glucose transporter), member 3 [Source:HGNC Symbol;Acc:HGNC:11007]	1041.06	2469.47	2815.77	180.394	123.441	312.215	1.35246	0.406406	3.32785	0.000875205	0.00274368	ENSG00000059804	solute carrier family 2 (facilitated glucose transporter), member 3 [Source:HGNC Symbol;Acc:HGNC:11007]	264.721	503.752	594.783	177.845	121.178	211.012
RBM3	2323.21	0.332598	10.3985	2.51859e-25	1.44521e-23	ENSG00000102317	RNA binding motif (RNP1, RRM) protein 3 [Source:HGNC Symbol;Acc:HGNC:9900]	2531.25	5673.1	4660.99	367.441	335.91	1421.22	2.75879	0.354555	7.781	7.19518e-15	1.52032e-13	ENSG00000102317	RNA binding motif (RNP1, RRM) protein 3 [Source:HGNC Symbol;Acc:HGNC:9900]	2386.56	3070.6	2017.67	362.25	329.751	360.478
APOL1	1049.49	0.306553	11.2774	1.69599e-29	1.43056e-27	ENSG00000100342	apolipoprotein L, 1 [Source:HGNC Symbol;Acc:HGNC:618]	1179.11	1925.99	2693.63	113.116	195.262	1964.28	4.44775	0.376706	11.807	3.5926e-32	1.11166e-29	ENSG00000100342	apolipoprotein L, 1 [Source:HGNC Symbol;Acc:HGNC:618]	4059.06	4412.34	2826.43	111.518	191.682	184.635
IRAK3	2630.22	0.32742	10.5569	4.72077e-26	2.93184e-24	ENSG00000090376	interleukin-1 receptor-associated kinase 3 [Source:HGNC Symbol;Acc:HGNC:17020]	3658.36	5938.7	4918.4	524.916	395.012	1966.47	2.95434	0.390675	7.56213	3.96509e-14	7.42529e-13	ENSG00000090376	interleukin-1 receptor-associated kinase 3 [Source:HGNC Symbol;Acc:HGNC:17020]	2491.09	5451.1	2614.87	517.5	387.77	336.5
EIF5A	1815.37	0.292183	11.8283	2.78606e-32	3.12691e-30	ENSG00000132507	eukaryotic translation initiation factor 5A [Source:HGNC Symbol;Acc:HGNC:3300]	2253.26	4361.4	3404.13	211.445	345.636	1274.38	2.90684	0.385823	7.53411	4.91669e-14	9.07825e-13	ENSG00000132507	eukaryotic translation initiation factor 5A [Source:HGNC Symbol;Acc:HGNC:3300]	2716.45	2571.66	1502.67	208.458	339.299	307.725
GRINA	4982.46	0.296695	11.6472	2.37142e-31	2.39737e-29	ENSG00000178719	glutamate receptor, ionotropic, N-methyl D-aspartate-associated protein 1 (glutamate binding) [Source:HGNC Symbol;Acc:HGNC:4589]	5355.63	13255.8	8891.2	471.685	935.161	4531.12	3.22458	0.415119	7.76785	7.98322e-15	1.67837e-13	ENSG00000178719	glutamate receptor, ionotropic, N-methyl D-aspartate-associated protein 1 (glutamate binding) [Source:HGNC Symbol;Acc:HGNC:4589]	6203.98	14459.7	4181.61	465.021	918.016	958.344
CAP1P2	547.451	0.340077	10.1607	2.96936e-24	1.51788e-22	ENSG00000232004	CAP1 pseudogene 2 [Source:HGNC Symbol;Acc:HGNC:31970]	648.652	1246.31	1133.4	85.761	78.5535	441.275	3.18378	0.363671	8.75455	2.04914e-18	7.95917e-17	ENSG00000232004	CAP1 pseudogene 2 [Source:HGNC Symbol;Acc:HGNC:31970]	944.851	708.138	743.479	84.5492	77.1134	89.5201
HDGF	3328.62	0.321168	10.7561	5.54493e-27	3.74637e-25	ENSG00000143321	hepatoma-derived growth factor [Source:HGNC Symbol;Acc:HGNC:4856]	4725.89	8120.77	5536.97	495.343	452.618	2953.64	3.27488	0.383758	8.53371	1.41731e-17	4.75238e-16	ENSG00000143321	hepatoma-derived growth factor [Source:HGNC Symbol;Acc:HGNC:4856]	5316.15	7149.91	3700.47	488.345	444.32	622.644
ANXA6	4215.67	0.3104	11.1235	9.63761e-29	7.55088e-27	ENSG00000197043	annexin A6 [Source:HGNC Symbol;Acc:HGNC:544]	4994.43	7180.93	11070	604.763	449.625	2117.3	2.37913	0.367569	6.47262	9.63203e-11	1.11299e-09	ENSG00000197043	annexin A6 [Source:HGNC Symbol;Acc:HGNC:544]	4789.42	2316.78	3592.88	596.218	441.382	967.137
CEP170	1237.33	0.368171	9.37805	6.72023e-21	2.22955e-19	ENSG00000143702	centrosomal protein 170kDa [Source:HGNC Symbol;Acc:HGNC:28920]	1398.48	2863.11	2579.37	253.586	159.351	788.123	2.81558	0.350905	8.02375	1.02563e-15	2.49535e-14	ENSG00000143702	centrosomal protein 170kDa [Source:HGNC Symbol;Acc:HGNC:28920]	1729.51	1340.53	1086.81	250.003	156.43	165.452
LILRB4	4141.92	0.346014	9.96992	2.06387e-23	9.57678e-22	ENSG00000275730	leukocyte immunoglobulin-like receptor, subfamily B (with TM and ITIM domains), member 4 [Source:HGNC Symbol;Acc:HGNC:6608]	1742.66	12697.4	8686.32	292.031	718.204	7876.55	4.6132	0.383801	12.0198	2.79785e-33	9.55516e-31	ENSG00000275730	leukocyte immunoglobulin-like receptor, subfamily B (with TM and ITIM domains), member 4 [Source:HGNC Symbol;Acc:HGNC:6608]	9763.46	25687.8	10119.8	287.905	705.036	695.379
EIF3I	1464.2	0.312317	11.0412	2.41759e-28	1.83759e-26	ENSG00000084623	eukaryotic translation initiation factor 3, subunit I [Source:HGNC Symbol;Acc:HGNC:3272]	1832.49	3422.93	2830.21	203.313	217.706	1085.21	3.01373	0.373366	8.07177	6.92849e-16	1.73231e-14	ENSG00000084623	eukaryotic translation initiation factor 3, subunit I [Source:HGNC Symbol;Acc:HGNC:3272]	2356.7	1994.57	1474.87	200.44	213.714	270.958
HNRNPKP4	1144.73	0.327073	10.5419	5.53532e-26	3.40656e-24	ENSG00000243547	heterogeneous nuclear ribonucleoprotein K pseudogene 4 [Source:HGNC Symbol;Acc:HGNC:42377]	1510.05	2410.9	2399.44	205.531	160.848	1093.73	3.42704	0.346854	9.88035	5.06555e-23	4.56147e-21	ENSG00000243547	heterogeneous nuclear ribonucleoprotein K pseudogene 4 [Source:HGNC Symbol;Acc:HGNC:42377]	2253.52	1990.96	1780.72	202.627	157.899	176.642
NAP1L4P1	176.702	0.430779	8.0023	1.22117e-15	2.03983e-14	ENSG00000177173	nucleosome assembly protein 1-like 4 pseudogene 1 [Source:HGNC Symbol;Acc:HGNC:39740]	216.532	341.884	418.95	39.1839	23.9401	122.676	2.96107	0.436688	6.78074	1.19562e-11	1.5563e-10	ENSG00000177173	nucleosome assembly protein 1-like 4 pseudogene 1 [Source:HGNC Symbol;Acc:HGNC:39740]	206.347	239.252	209.141	38.6303	23.5012	19.1829
CORO1A	4956.32	0.315969	10.9079	1.05724e-27	7.58331e-26	ENSG00000102879	coronin, actin binding protein, 1A [Source:HGNC Symbol;Acc:HGNC:2252]	5511.65	12320.1	9499.27	533.788	722.693	2176.55	2.10368	0.415028	5.06877	4.00386e-07	2.65838e-06	ENSG00000102879	coronin, actin binding protein, 1A [Source:HGNC Symbol;Acc:HGNC:2252]	5234.69	2260.27	3209.65	526.246	709.443	1119
IGLC3	159.407	0.378532	9.10387	8.71727e-20	2.51701e-18	ENSG00000211679	immunoglobulin lambda constant 3 (Kern-Oz+ marker) [Source:HGNC Symbol;Acc:HGNC:5857]	259.083	290.125	330.958	24.3975	23.9401	73.5444	2.17375	0.474705	4.57915	4.66862e-06	2.52252e-05	ENSG00000211679	immunoglobulin lambda constant 3 (Kern-Oz+ marker) [Source:HGNC Symbol;Acc:HGNC:5857]	131.682	159.902	74.9523	24.0528	23.5012	27.1757
ATF5	933.979	0.307061	11.2209	3.21912e-29	2.65487e-27	ENSG00000169136	activating transcription factor 5 [Source:HGNC Symbol;Acc:HGNC:790]	1046.73	2315.55	1792.69	100.547	167.581	1750.49	4.29983	0.412515	10.4235	1.93779e-25	2.56729e-23	ENSG00000169136	activating transcription factor 5 [Source:HGNC Symbol;Acc:HGNC:790]	2632.28	5685.55	1745.66	99.1267	164.508	175.843
YWHAG	2874.84	0.333312	10.337	4.79395e-25	2.6609e-23	ENSG00000170027	tyrosine 3-monooxygenase/tryptophan 5-monooxygenase activation protein, gamma [Source:HGNC Symbol;Acc:HGNC:12852]	3409.68	7247.67	5241.47	501.997	424.189	2324.92	3.1944	0.339479	9.40974	4.97377e-21	3.1157e-19	ENSG00000170027	tyrosine 3-monooxygenase/tryptophan 5-monooxygenase activation protein, gamma [Source:HGNC Symbol;Acc:HGNC:12852]	4786.7	4288.51	3550.56	494.905	416.412	412.432
PSMD7	771.94	0.310033	11.1066	1.16449e-28	9.07118e-27	ENSG00000103035	proteasome (prosome, macropain) 26S subunit, non-ATPase, 7 [Source:HGNC Symbol;Acc:HGNC:9565]	992.834	1615.44	1650.85	104.983	120.449	834.089	3.59385	0.36832	9.75743	1.71438e-22	1.42417e-20	ENSG00000103035	proteasome (prosome, macropain) 26S subunit, non-ATPase, 7 [Source:HGNC Symbol;Acc:HGNC:9565]	1601.9	1782.97	1254.85	103.5	118.24	143.072
SMARCA5	803.883	0.40322	8.53966	1.3462e-17	2.90803e-16	ENSG00000153147	SWI/SNF related, matrix associated, actin dependent regulator of chromatin, subfamily a, member 5 [Source:HGNC Symbol;Acc:HGNC:11101]	1100.63	1336.21	1987.06	218.099	103.242	1140.01	3.97794	0.427834	9.29786	1.43301e-20	8.22777e-19	ENSG00000153147	SWI/SNF related, matrix associated, actin dependent regulator of chromatin, subfamily a, member 5 [Source:HGNC Symbol;Acc:HGNC:11101]	1969.8	1504.04	2973.91	215.017	101.349	75.9322
HNRNPH2	980.389	0.330164	10.4282	1.84408e-25	1.07175e-23	ENSG00000126945	heterogeneous nuclear ribonucleoprotein H2 (H') [Source:HGNC Symbol;Acc:HGNC:5042]	1406.99	2176.62	1824.21	190.744	139.152	1048.1	3.58099	0.351357	10.1919	2.15513e-24	2.43535e-22	ENSG00000126945	heterogeneous nuclear ribonucleoprotein H2 (H') [Source:HGNC Symbol;Acc:HGNC:5042]	2158.5	2084.74	1580.04	188.049	136.601	140.674
ACTR2	3003.88	0.351784	9.78594	1.29387e-22	5.42321e-21	ENSG00000138071	ARP2 actin-related protein 2 homolog (yeast) [Source:HGNC Symbol;Acc:HGNC:169]	3685.78	6392.28	6498.33	632.857	395.76	2825.89	3.40346	0.349692	9.73274	2.18623e-22	1.77458e-20	ENSG00000138071	ARP2 actin-related protein 2 homolog (yeast) [Source:HGNC Symbol;Acc:HGNC:169]	5597.16	4073.3	5865.62	623.915	388.504	406.837
SLC25A24	893.916	0.360776	9.53844	1.44998e-21	5.28858e-20	ENSG00000085491	solute carrier family 25 (mitochondrial carrier; phosphate carrier), member 24 [Source:HGNC Symbol;Acc:HGNC:20662]	913.408	2235.19	1801.88	155.257	127.93	940.36	3.62852	0.348204	10.4207	1.99536e-25	2.62846e-23	ENSG00000085491	solute carrier family 25 (mitochondrial carrier; phosphate carrier), member 24 [Source:HGNC Symbol;Acc:HGNC:20662]	1891.06	1549.73	1796.44	153.063	125.585	126.287
GPBP1	903.27	0.360513	9.54008	1.42729e-21	5.21984e-20	ENSG00000062194	GC-rich promoter binding protein 1 [Source:HGNC Symbol;Acc:HGNC:29520]	1137.5	1528.26	2324.58	186.308	119.701	1280.57	4.0374	0.369095	10.9386	7.53156e-28	1.47137e-25	ENSG00000062194	GC-rich promoter binding protein 1 [Source:HGNC Symbol;Acc:HGNC:29520]	2208.73	2122.01	2931.6	183.676	117.506	119.893
ENTPD1	639.582	0.412677	8.33105	8.01291e-17	1.58396e-15	ENSG00000138185	ectonucleoside triphosphate diphosphohydrolase 1 [Source:HGNC Symbol;Acc:HGNC:3363]	606.102	1059.7	1881.99	133.077	78.5535	204.424	1.6629	0.422693	3.93406	8.35236e-05	0.000340392	ENSG00000138185	ectonucleoside triphosphate diphosphohydrolase 1 [Source:HGNC Symbol;Acc:HGNC:3363]	270.151	220.016	452.132	131.197	77.1134	75.9322
TMEM167B	465.212	0.393069	8.7464	2.20265e-18	5.27252e-17	ENSG00000215717	transmembrane protein 167B [Source:HGNC Symbol;Acc:HGNC:30187]	655.271	982.065	920.64	123.466	61.3466	619.019	3.91544	0.381062	10.275	9.12986e-25	1.09333e-22	ENSG00000215717	transmembrane protein 167B [Source:HGNC Symbol;Acc:HGNC:30187]	1413.2	923.345	1148.46	121.722	60.2219	47.1579
RP11-305M3.2	27.8596	0.823864	4.171	3.03263e-05	0.000132624	ENSG00000238072		30.2578	44.9489	80.1127	11.0898	0.748129	40.5617	4.28969	0.707867	6.06002	1.36103e-09	1.32974e-08	ENSG00000238072		99.1008	68.5295	64.0721	10.9331	0.734413	0
SGMS1	1354.85	0.330767	10.3889	2.78586e-25	1.59185e-23	ENSG00000198964	sphingomyelin synthase 1 [Source:HGNC Symbol;Acc:HGNC:29799]	1845.73	3425.65	2212.95	226.232	189.277	1167.57	3.24241	0.35556	9.11914	7.57226e-20	3.81968e-18	ENSG00000198964	sphingomyelin synthase 1 [Source:HGNC Symbol;Acc:HGNC:29799]	2871.21	1725.26	1777.1	223.035	185.806	223.001
HIF1A	2323.62	0.365277	9.4073	5.09038e-21	1.71253e-19	ENSG00000100644	hypoxia inducible factor 1, alpha subunit (basic helix-loop-helix transcription factor) [Source:HGNC Symbol;Acc:HGNC:4910]	3130.74	4974.34	4678.06	578.147	297.755	1825.48	3.10768	0.383626	8.10081	5.45951e-16	1.39067e-14	ENSG00000100644	hypoxia inducible factor 1, alpha subunit (basic helix-loop-helix transcription factor) [Source:HGNC Symbol;Acc:HGNC:4910]	2954.02	3525.06	3336.59	569.979	292.296	274.955
TPM4	1825.18	0.310549	11.0648	1.85904e-28	1.42904e-26	ENSG00000167460	tropomyosin 4 [Source:HGNC Symbol;Acc:HGNC:12013]	2423.46	3749.83	3890.06	288.334	246.883	1773.07	3.41359	0.367137	9.29788	1.43278e-20	8.22777e-19	ENSG00000167460	tropomyosin 4 [Source:HGNC Symbol;Acc:HGNC:12013]	2951.3	4055.26	2762.36	284.26	242.356	342.894
PRELID3B	489.19	0.321907	10.6731	1.35994e-26	8.89333e-25	NA	NA	669.454	1103.29	925.893	69.496	81.546	411.378	3.20097	0.370214	8.64626	5.32128e-18	1.9197e-16	NA	NA	838.963	636.002	761.612	68.514	80.051	83.1258
EEF1A1P5	7436.57	0.332735	10.3258	5.38956e-25	2.98743e-23	ENSG00000196205	eukaryotic translation elongation factor 1 alpha 1 pseudogene 5 [Source:HGNC Symbol;Acc:HGNC:3200]	8182.85	10278.3	22792.7	1159.25	969.575	6362.65	3.34128	0.33516	9.9692	2.07901e-23	1.98453e-21	ENSG00000196205	eukaryotic translation elongation factor 1 alpha 1 pseudogene 5 [Source:HGNC Symbol;Acc:HGNC:3200]	11627.4	9642.22	13608.7	1142.87	951.799	1202.93
CDV3	2672.4	0.337917	10.1668	2.78792e-24	1.42871e-22	ENSG00000091527	CDV3 homolog (mouse) [Source:HGNC Symbol;Acc:HGNC:26928]	3320.79	5310.78	6118.77	519.002	383.79	2496.06	3.39614	0.349603	9.71428	2.62091e-22	2.0906e-20	ENSG00000091527	CDV3 homolog (mouse) [Source:HGNC Symbol;Acc:HGNC:26928]	4293.91	4656.4	4766.72	511.669	376.754	370.869
TAB2	1137.79	0.382832	8.97353	2.87169e-19	7.74293e-18	ENSG00000055208	TGF-beta activated kinase 1/MAP3K7 binding protein 2 [Source:HGNC Symbol;Acc:HGNC:17075]	1606.5	1886.49	2756.67	314.95	116.708	1562.95	3.95741	0.406289	9.74036	2.02825e-22	1.66097e-20	ENSG00000055208	TGF-beta activated kinase 1/MAP3K7 binding protein 2 [Source:HGNC Symbol;Acc:HGNC:17075]	2754.46	3495.01	2561.68	310.5	114.568	141.474
MORF4L2	621.939	0.366231	9.38018	6.58603e-21	2.18681e-19	ENSG00000123562	mortality factor 4 like 2 [Source:HGNC Symbol;Acc:HGNC:16849]	805.614	1319.86	1304.13	134.556	93.5161	728.263	3.72916	0.372843	10.002	1.49407e-23	1.45632e-21	ENSG00000123562	mortality factor 4 like 2 [Source:HGNC Symbol;Acc:HGNC:16849]	1430.85	1156.59	1485.75	132.655	91.8016	71.9358
TARS	1259.69	0.330404	10.394	2.64075e-25	1.51317e-23	ENSG00000113407	threonyl-tRNA synthetase [Source:HGNC Symbol;Acc:HGNC:11572]	1548.82	2694.21	2712.01	221.056	201.247	1168.88	3.35757	0.355731	9.43851	3.78131e-21	2.42135e-19	ENSG00000113407	threonyl-tRNA synthetase [Source:HGNC Symbol;Acc:HGNC:11572]	1885.63	2759.22	1777.1	217.933	197.557	175.843
PEA15	3714.18	0.333935	10.2835	8.36529e-25	4.57464e-23	ENSG00000162734	phosphoprotein enriched in astrocytes 15 [Source:HGNC Symbol;Acc:HGNC:8822]	3951.48	10722.4	5912.58	550.053	578.304	5352.74	4.08623	0.353073	11.5733	5.62692e-31	1.53508e-28	ENSG00000162734	phosphoprotein enriched in astrocytes 15 [Source:HGNC Symbol;Acc:HGNC:8822]	11321.9	12034.7	7095.08	542.281	567.701	554.705
CLIC4	828.545	0.329947	10.4075	2.29064e-25	1.32186e-23	ENSG00000169504	chloride intracellular channel 4 [Source:HGNC Symbol;Acc:HGNC:13518]	975.814	1871.51	1729.65	130.12	121.197	1065.94	3.76027	0.398985	9.42458	4.31816e-21	2.74227e-19	ENSG00000169504	chloride intracellular channel 4 [Source:HGNC Symbol;Acc:HGNC:13518]	1220.43	3211.27	1577.63	128.282	118.975	139.076
PNMA1	790.209	0.336728	10.1965	2.05548e-24	1.07362e-22	ENSG00000176903	paraneoplastic Ma antigen 1 [Source:HGNC Symbol;Acc:HGNC:9158]	1020.26	2261.07	1094	114.594	126.434	329.839	2.10159	0.380151	5.5283	3.23352e-08	2.57748e-07	ENSG00000176903	paraneoplastic Ma antigen 1 [Source:HGNC Symbol;Acc:HGNC:9158]	673.342	560.259	386.851	112.975	124.116	121.492
LRRC25	3398.5	0.352881	9.72976	2.25114e-22	9.12575e-21	ENSG00000175489	leucine rich repeat containing 25 [Source:HGNC Symbol;Acc:HGNC:29806]	4756.15	10211.6	3872.99	439.895	499.002	2191.96	2.71799	0.421685	6.44555	1.15179e-10	1.31412e-09	ENSG00000175489	leucine rich repeat containing 25 [Source:HGNC Symbol;Acc:HGNC:29806]	6725.28	2608.93	2299.34	433.679	489.853	594.669
GSR	3763.57	0.304599	11.2683	1.88152e-29	1.58379e-27	ENSG00000104687	glutathione reductase [Source:HGNC Symbol;Acc:HGNC:4623]	5097.5	9312.59	6363.05	583.322	611.969	3142.36	3.16707	0.356938	8.87289	7.12735e-19	3.00646e-17	ENSG00000104687	glutathione reductase [Source:HGNC Symbol;Acc:HGNC:4623]	5313.43	7686.13	4082.48	575.081	600.75	596.268
VDAC1P1	208.578	0.367057	9.34978	8.78287e-21	2.87408e-19	ENSG00000073905	voltage-dependent anion channel 1 pseudogene 1 [Source:HGNC Symbol;Acc:HGNC:12671]	286.504	469.92	395.31	33.2693	34.4139	139.099	2.82515	0.410614	6.8803	5.97264e-12	8.08956e-11	ENSG00000073905	voltage-dependent anion channel 1 pseudogene 1 [Source:HGNC Symbol;Acc:HGNC:12671]	241.643	301.77	193.425	32.7993	33.783	31.1722
PSMD8	2398.44	0.307741	11.1502	7.14509e-29	5.68551e-27	ENSG00000099341	proteasome (prosome, macropain) 26S subunit, non-ATPase, 8 [Source:HGNC Symbol;Acc:HGNC:9566]	3032.4	6350.05	3857.23	292.031	415.212	2059.84	3.22787	0.383286	8.42157	3.71486e-17	1.15647e-15	ENSG00000099341	proteasome (prosome, macropain) 26S subunit, non-ATPase, 8 [Source:HGNC Symbol;Acc:HGNC:9566]	4649.59	3974.71	2607.61	287.905	407.599	431.615
HSPA8P1	348.307	0.407944	8.40896	4.13666e-17	8.44346e-16	ENSG00000234176	heat shock 70kDa protein 8 pseudogene 1 [Source:HGNC Symbol;Acc:HGNC:5245]	514.383	503.972	904.88	77.6285	56.1097	335.78	3.46934	0.392903	8.83002	1.04654e-18	4.27375e-17	ENSG00000234176	heat shock 70kDa protein 8 pseudogene 1 [Source:HGNC Symbol;Acc:HGNC:5245]	724.929	535.011	591.156	76.5316	55.081	31.9715
TMEM120A	1146.06	0.359891	9.53155	1.54955e-21	5.61657e-20	ENSG00000189077	transmembrane protein 120A [Source:HGNC Symbol;Acc:HGNC:21697]	1308.65	3759.36	1298.88	127.163	181.795	810.374	2.7946	0.466135	5.99527	2.03151e-09	1.93438e-08	ENSG00000189077	transmembrane protein 120A [Source:HGNC Symbol;Acc:HGNC:21697]	1105.04	2785.67	472.683	125.366	178.462	195.026
NPM1P27	293.337	0.385367	8.90081	5.54414e-19	1.44513e-17	ENSG00000249353	nucleophosmin 1 (nucleolar phosphoprotein B23, numatrin) pseudogene 27 [Source:HGNC Symbol;Acc:HGNC:45206]	434.956	313.28	874.674	65.06	27.6808	219.008	3.07224	0.399034	7.69919	1.36934e-14	2.77876e-13	ENSG00000249353	nucleophosmin 1 (nucleolar phosphoprotein B23, numatrin) pseudogene 27 [Source:HGNC Symbol;Acc:HGNC:45206]	418.124	248.87	512.577	64.1408	27.1733	43.1615
TDP2	1307.49	0.317106	10.8148	2.93087e-27	2.04814e-25	ENSG00000111802	tyrosyl-DNA phosphodiesterase 2 [Source:HGNC Symbol;Acc:HGNC:17768]	1939.34	2484.45	2780.31	246.193	206.484	1657.5	3.78485	0.356901	10.6048	2.83123e-26	4.35113e-24	ENSG00000111802	tyrosyl-DNA phosphodiesterase 2 [Source:HGNC Symbol;Acc:HGNC:17768]	3243.17	3973.51	2099.87	242.715	202.698	183.037
PPP2CA	788.955	0.347801	9.86013	6.19694e-23	2.706e-21	ENSG00000113575	protein phosphatase 2, catalytic subunit, alpha isozyme [Source:HGNC Symbol;Acc:HGNC:9299]	996.617	1599.09	1757.23	154.518	105.486	895.057	3.68704	0.351427	10.4917	9.43635e-26	1.33047e-23	ENSG00000113575	protein phosphatase 2, catalytic subunit, alpha isozyme [Source:HGNC Symbol;Acc:HGNC:9299]	1770.24	1506.45	1720.28	152.334	103.552	117.495
CARD16	417.894	0.358038	9.56646	1.10627e-21	4.12357e-20	ENSG00000204397	caspase recruitment domain family, member 16 [Source:HGNC Symbol;Acc:HGNC:33701]	586.245	1020.2	694.748	84.2823	80.7979	932.292	4.67148	0.365586	12.7781	2.1742e-37	1.0664e-34	ENSG00000204397	caspase recruitment domain family, member 16 [Source:HGNC Symbol;Acc:HGNC:33701]	2290.18	1687.99	1413.21	83.0915	79.3166	39.9643
NSFP1	137	0.40014	8.55945	1.13412e-17	2.48014e-16	ENSG00000260075	N-ethylmaleimide-sensitive factor pseudogene 1 [Source:HGNC Symbol;Acc:HGNC:31405]	165.472	317.366	274.485	19.2223	22.4439	119.201	3.13996	0.470084	6.67957	2.39652e-11	2.99679e-10	ENSG00000260075	N-ethylmaleimide-sensitive factor pseudogene 1 [Source:HGNC Symbol;Acc:HGNC:31405]	350.247	114.216	187.381	18.9507	22.0324	22.38
RPL12P4	335.408	0.366386	9.34686	9.02859e-21	2.93797e-19	ENSG00000185834	ribosomal protein L12 pseudogene 4 [Source:HGNC Symbol;Acc:HGNC:16587]	312.979	434.506	1115.01	45.8378	35.9102	231.888	3.03954	0.383122	7.9336	2.12882e-15	4.90747e-14	ENSG00000185834	ribosomal protein L12 pseudogene 4 [Source:HGNC Symbol;Acc:HGNC:16587]	408.621	335.434	500.488	45.1901	35.2518	66.3408
EIF6	1196.25	0.317333	10.7914	3.77813e-27	2.5957e-25	ENSG00000242372	eukaryotic translation initiation factor 6 [Source:HGNC Symbol;Acc:HGNC:6159]	1482.63	3215.89	1905.63	145.646	204.987	849.024	2.91353	0.39761	7.3276	2.34311e-13	3.88594e-12	ENSG00000242372	eukaryotic translation initiation factor 6 [Source:HGNC Symbol;Acc:HGNC:6159]	2002.38	1516.07	1014.27	143.588	201.229	216.607
APOBR	2086.24	0.352451	9.71462	2.61224e-22	1.04956e-20	ENSG00000184730	apolipoprotein B receptor [Source:HGNC Symbol;Acc:HGNC:24087]	2653.23	6249.26	2648.97	256.544	305.985	1109.92	2.46756	0.420215	5.87214	4.30199e-09	3.90027e-08	ENSG00000184730	apolipoprotein B receptor [Source:HGNC Symbol;Acc:HGNC:24087]	2719.16	1939.27	1055.38	252.919	300.375	392.45
MAP4K4	3121.46	0.326239	10.4949	9.12224e-26	5.48155e-24	ENSG00000071054	mitogen-activated protein kinase kinase kinase kinase 4 [Source:HGNC Symbol;Acc:HGNC:6866]	3531.65	6343.24	7350.67	506.433	392.768	1863.82	2.54512	0.41864	6.07949	1.20567e-09	1.18722e-08	ENSG00000071054	mitogen-activated protein kinase kinase kinase kinase 4 [Source:HGNC Symbol;Acc:HGNC:6866]	1973.87	5303.22	2433.53	499.278	385.567	587.476
AC005795.1	214.402	0.400017	8.55576	1.17097e-17	2.55252e-16	ENSG00000268034		263.81	508.059	412.384	43.6198	31.4214	209.105	3.45219	0.394535	8.75002	2.13322e-18	8.25793e-17	ENSG00000268034		428.984	424.402	301.018	43.0035	30.8453	26.3765
TMEM123	2327.6	0.390692	8.75919	1.96655e-18	4.73519e-17	ENSG00000152558	transmembrane protein 123 [Source:HGNC Symbol;Acc:HGNC:30138]	2531.25	5935.98	4382.56	516.044	251.371	5117.06	4.67717	0.351937	13.2898	2.65224e-40	1.58807e-37	ENSG00000152558	transmembrane protein 123 [Source:HGNC Symbol;Acc:HGNC:30138]	10903.8	6362.43	12341.7	508.753	246.763	338.897
HIST1H2AD	4.87926	1.16016	2.94948	0.00318313	0.00853185	ENSG00000196866	histone cluster 1, H2ad [Source:HGNC Symbol;Acc:HGNC:4729]	5.67334	14.983	7.87994	0.739319	0	5.5032	3.8211	1.13746	3.35932	0.000781356	0.00248359	ENSG00000196866	histone cluster 1, H2ad [Source:HGNC Symbol;Acc:HGNC:4729]	19.0056	2.40454	10.8802	0.728873	0	0
SNRPF	161.138	0.385026	8.88726	6.26338e-19	1.6212e-17	ENSG00000139343	small nuclear ribonucleoprotein polypeptide F [Source:HGNC Symbol;Acc:HGNC:11162]	200.458	351.419	337.524	21.4402	23.9401	81.996	2.38132	0.451572	5.27339	1.33926e-07	9.62382e-07	ENSG00000139343	small nuclear ribonucleoprotein polypeptide F [Source:HGNC Symbol;Acc:HGNC:11162]	162.905	110.609	142.651	21.1373	23.5012	31.1722
COX7A2P2	122.593	0.404788	8.45284	2.84309e-17	5.92786e-16	ENSG00000236764	cytochrome c oxidase subunit VIIa polypeptide 2 (liver) pseudogene 2 [Source:HGNC Symbol;Acc:HGNC:2290]	159.799	290.125	227.205	16.265	22.4439	124.403	3.48551	0.435945	7.9953	1.29256e-15	3.09738e-14	ENSG00000236764	cytochrome c oxidase subunit VIIa polypeptide 2 (liver) pseudogene 2 [Source:HGNC Symbol;Acc:HGNC:2290]	264.721	197.173	227.275	16.0352	22.0324	19.1829
PPDPF	1721.52	0.343056	9.97386	1.98376e-23	9.23662e-22	ENSG00000125534	pancreatic progenitor cell differentiation and proliferation factor [Source:HGNC Symbol;Acc:HGNC:16142]	2120.88	4500.34	2855.17	186.308	242.394	1594.66	3.30819	0.427275	7.74253	9.74611e-15	2.0207e-13	ENSG00000125534	pancreatic progenitor cell differentiation and proliferation factor [Source:HGNC Symbol;Acc:HGNC:16142]	4101.14	2582.48	2050.31	183.676	237.95	412.432
FAM60A	685.302	0.338281	10.1124	4.86526e-24	2.41432e-22	ENSG00000276371	family with sequence similarity 60, member A [Source:HGNC Symbol;Acc:HGNC:30702]	811.288	1506.47	1465.67	116.073	105.486	309.848	2.15459	0.393276	5.47857	4.28788e-08	3.35356e-07	ENSG00000276371	family with sequence similarity 60, member A [Source:HGNC Symbol;Acc:HGNC:30702]	351.604	720.161	465.43	114.433	103.552	103.907
UBALD2	892.924	0.307181	11.1311	8.85235e-29	6.96243e-27	ENSG00000185262	UBA-like domain containing 2 [Source:HGNC Symbol;Acc:HGNC:28438]	1171.54	1879.68	1868.86	127.902	144.389	687.01	2.97573	0.396476	7.50544	6.12219e-14	1.11073e-12	ENSG00000185262	UBA-like domain containing 2 [Source:HGNC Symbol;Acc:HGNC:28438]	1259.8	1709.63	724.136	126.095	141.742	160.657
DSE	2490.19	0.346263	9.87314	5.44361e-23	2.38985e-21	ENSG00000111817	dermatan sulfate epimerase [Source:HGNC Symbol;Acc:HGNC:21144]	2855.58	6099.43	4793.63	474.643	362.843	3020.93	3.7919	0.337783	11.2259	3.04435e-29	6.9485e-27	ENSG00000111817	dermatan sulfate epimerase [Source:HGNC Symbol;Acc:HGNC:21144]	6789.08	5443.89	4723.2	467.936	356.19	345.292
RP11-289I10.2	295.745	0.361707	9.4511	3.35294e-21	1.16455e-19	ENSG00000223612		283.667	739.614	613.322	39.1839	49.3765	190.776	2.84159	0.388847	7.30774	2.71664e-13	4.45891e-12	ENSG00000223612		316.308	331.827	361.464	38.6303	48.4713	47.9572
PLIN2	6527.69	0.322967	10.581	3.64955e-26	2.30165e-24	ENSG00000147872	perilipin 2 [Source:HGNC Symbol;Acc:HGNC:248]	8348.32	21068.8	6757.05	1106.02	1218.7	3045.43	2.26903	0.361515	6.27647	3.46356e-10	3.69305e-09	ENSG00000147872	perilipin 2 [Source:HGNC Symbol;Acc:HGNC:248]	8006.8	4527.76	2802.25	1090.39	1196.36	649.021
RP13-383K5.4	60.0472	0.514664	6.63925	3.15289e-11	3.04172e-10	ENSG00000213569		94.5557	108.967	128.706	11.8291	10.4738	55.9915	3.34994	0.514522	6.51077	7.47654e-11	8.75965e-10	ENSG00000213569		96.3857	134.655	77.3701	11.662	10.2818	5.59501
RGS1	137.59	0.4781	7.14548	8.96802e-13	1.04123e-11	ENSG00000090104	regulator of G-protein signaling 1 [Source:HGNC Symbol;Acc:HGNC:9991]	86.9912	239.727	441.277	21.4402	17.207	69.4775	2.37631	0.555798	4.27549	1.90721e-05	9.02238e-05	ENSG00000090104	regulator of G-protein signaling 1 [Source:HGNC Symbol;Acc:HGNC:9991]	31.2235	145.475	183.754	21.1373	16.8915	18.3836
IQGAP1	15145.1	0.330894	10.3203	5.70685e-25	3.159e-23	ENSG00000140575	IQ motif containing GTPase activating protein 1 [Source:HGNC Symbol;Acc:HGNC:6110]	20252.9	34738.7	28434.8	3038.6	2027.43	16141.7	3.53837	0.335899	10.534	6.02102e-26	8.78478e-24	ENSG00000140575	IQ motif containing GTPase activating protein 1 [Source:HGNC Symbol;Acc:HGNC:6110]	40570.2	23764.1	25216.6	2995.67	1990.26	2313.14
STIP1P3	389.644	0.333386	10.2347	1.38695e-24	7.37674e-23	ENSG00000225536	stress-induced phosphoprotein 1 pseudogene 3 [Source:HGNC Symbol;Acc:HGNC:49554]	503.036	908.513	736.775	58.4062	70.3241	242.825	2.70246	0.384212	7.03377	2.01025e-12	2.89814e-11	ENSG00000225536	stress-induced phosphoprotein 1 pseudogene 3 [Source:HGNC Symbol;Acc:HGNC:49554]	502.292	432.818	336.076	57.5809	69.0348	59.1472
STAT4	572.161	0.338927	10.0671	7.72434e-24	3.7464e-22	ENSG00000138378	signal transducer and activator of transcription 4 [Source:HGNC Symbol;Acc:HGNC:11365]	704.44	930.306	1526.08	91.6755	86.783	658.904	3.29191	0.501303	6.56671	5.14388e-11	6.17279e-10	ENSG00000138378	signal transducer and activator of transcription 4 [Source:HGNC Symbol;Acc:HGNC:11365]	264.721	2482.69	939.322	90.3802	85.1919	91.1187
ADAM8	2649.17	0.341827	9.97864	1.89038e-23	8.8321e-22	ENSG00000151651	ADAM metallopeptidase domain 8 [Source:HGNC Symbol;Acc:HGNC:215]	2805.47	7898.75	3953.1	309.775	398.753	947.837	1.80886	0.406599	4.44877	8.63638e-06	4.41002e-05	ENSG00000151651	ADAM metallopeptidase domain 8 [Source:HGNC Symbol;Acc:HGNC:215]	2129.99	1282.82	1062.63	305.398	391.442	514.74
UBE2N	560.214	0.343831	9.91781	3.48305e-23	1.57495e-21	ENSG00000177889	ubiquitin-conjugating enzyme E2N [Source:HGNC Symbol;Acc:HGNC:12492]	683.637	1122.36	1284.43	99.0687	83.0423	509.056	3.32837	0.360367	9.23606	2.55748e-20	1.39376e-18	ENSG00000177889	ubiquitin-conjugating enzyme E2N [Source:HGNC Symbol;Acc:HGNC:12492]	882.404	881.266	1025.15	97.669	81.5198	86.3229
STAT2	6731.38	0.300667	11.3408	8.23438e-30	7.10756e-28	ENSG00000170581	signal transducer and activator of transcription 2, 113kDa [Source:HGNC Symbol;Acc:HGNC:11363]	6484.63	12581.6	18105.5	810.293	1016.71	16156.3	4.81387	0.368178	13.0748	4.5855e-39	2.61006e-36	ENSG00000170581	signal transducer and activator of transcription 2, 113kDa [Source:HGNC Symbol;Acc:HGNC:11363]	37270	28863	27656.2	798.845	998.067	1351.59
SNORA74A	589.804	0.344547	9.89096	4.55655e-23	2.02221e-21	ENSG00000200959	small nucleolar RNA, H/ACA box 74A [Source:HGNC Symbol;Acc:HGNC:10119]	652.434	937.116	1670.55	95.3721	74.0648	752.536	3.86844	0.354728	10.9054	1.08637e-27	2.0783e-25	ENSG00000200959	small nucleolar RNA, H/ACA box 74A [Source:HGNC Symbol;Acc:HGNC:10119]	1303.24	1080.84	1858.09	94.0246	72.7069	106.305
NR3C1	2414.77	0.334112	10.1993	1.99639e-24	1.04678e-22	ENSG00000113580	nuclear receptor subfamily 3, group C, member 1 (glucocorticoid receptor) [Source:HGNC Symbol;Acc:HGNC:7978]	3317.01	5007.03	4961.74	511.609	323.94	2351.05	3.41045	0.356102	9.57718	9.97326e-22	7.10691e-20	ENSG00000113580	nuclear receptor subfamily 3, group C, member 1 (glucocorticoid receptor) [Source:HGNC Symbol;Acc:HGNC:7978]	4143.23	4693.67	4089.74	504.38	318.001	357.281
MTHFD2	1064.67	0.303885	11.2134	3.50361e-29	2.87784e-27	ENSG00000065911	methylenetetrahydrofolate dehydrogenase (NADP+ dependent) 2, methenyltetrahydrofolate cyclohydrolase [Source:HGNC Symbol;Acc:HGNC:7434]	1278.39	2342.79	2244.47	142.689	191.521	1164.99	3.56943	0.352478	10.1267	4.20648e-24	4.48935e-22	ENSG00000065911	methylenetetrahydrofolate dehydrogenase (NADP+ dependent) 2, methenyltetrahydrofolate cyclohydrolase [Source:HGNC Symbol;Acc:HGNC:7434]	1645.34	2910.7	1922.16	140.672	188.01	183.037
RP4-575N6.2	28.8035	0.661558	5.14817	2.6304e-07	1.60607e-06	ENSG00000228399		32.1489	62.656	65.6662	5.17523	2.24439	29.3151	3.53499	0.629655	5.61417	1.97504e-08	1.62751e-07	ENSG00000228399		51.5867	40.8773	71.3256	5.10211	2.20324	4.79572
TMSB4XP8	5785.28	0.359634	9.46996	2.79958e-21	9.89225e-20	ENSG00000187653	thymosin beta 4, X-linked pseudogene 8 [Source:HGNC Symbol;Acc:HGNC:11885]	3479.65	11663.6	17043	672.041	855.859	6180.22	3.66931	0.36656	10.0101	1.37578e-23	1.35246e-21	ENSG00000187653	thymosin beta 4, X-linked pseudogene 8 [Source:HGNC Symbol;Acc:HGNC:11885]	10390.6	7088.6	17129	662.545	840.168	970.334
RNY1	168.52	0.49927	6.81273	9.57644e-12	9.83498e-11	ENSG00000201098	RNA, Ro-associated Y1 [Source:HGNC Symbol;Acc:HGNC:10242]	157.908	621.112	157.599	43.6198	20.1995	259.528	4.17564	0.471465	8.85673	8.23976e-19	3.42865e-17	ENSG00000201098	RNA, Ro-associated Y1 [Source:HGNC Symbol;Acc:HGNC:10242]	743.935	189.959	550.053	43.0035	19.8291	10.3907
OGDH	3873.38	0.294038	11.5659	6.13547e-31	6.03781e-29	ENSG00000105953	oxoglutarate (alpha-ketoglutarate) dehydrogenase (lipoamide) [Source:HGNC Symbol;Acc:HGNC:8124]	4562.31	9548.24	7220.65	481.296	705.486	3670.04	3.30407	0.398564	8.28994	1.13309e-16	3.23673e-15	ENSG00000105953	oxoglutarate (alpha-ketoglutarate) dehydrogenase (lipoamide) [Source:HGNC Symbol;Acc:HGNC:8124]	9029.03	7076.58	4045.01	474.496	692.551	702.573
RP11-439L18.2	45.0292	0.550702	6.1751	6.6123e-10	5.43347e-09	ENSG00000224460		71.8623	115.777	61.7262	4.43591	8.97755	40.5886	3.00327	0.61702	4.86739	1.13084e-06	6.90746e-06	ENSG00000224460		47.5141	156.295	19.3425	4.37324	8.81295	7.19358
ETF1	1067.2	0.328355	10.356	3.93091e-25	2.21814e-23	ENSG00000120705	eukaryotic translation termination factor 1 [Source:HGNC Symbol;Acc:HGNC:3477]	1455.21	2221.57	2197.19	206.27	166.833	956.61	3.27862	0.350513	9.35378	8.45699e-21	5.04411e-19	ENSG00000120705	eukaryotic translation termination factor 1 [Source:HGNC Symbol;Acc:HGNC:3477]	1721.37	1840.68	1658.62	203.356	163.774	151.864
IKZF3	2558.06	0.349823	9.72049	2.46603e-22	9.92772e-21	ENSG00000161405	IKAROS family zinc finger 3 (Aiolos) [Source:HGNC Symbol;Acc:HGNC:13178]	2282.57	4661.06	7202.27	401.45	294.015	1428.75	2.51182	0.405382	6.19618	5.78517e-10	5.96567e-09	ENSG00000161405	IKAROS family zinc finger 3 (Aiolos) [Source:HGNC Symbol;Acc:HGNC:13178]	1172.92	2889.06	3332.96	395.778	288.624	493.16
PRKCD	3946.07	0.333386	10.1989	2.00499e-24	1.0486e-22	ENSG00000163932	protein kinase C, delta [Source:HGNC Symbol;Acc:HGNC:9399]	4707.93	11249.5	5835.1	503.476	602.244	3067.16	3.07223	0.39043	7.86884	3.5794e-15	8.0033e-14	ENSG00000163932	protein kinase C, delta [Source:HGNC Symbol;Acc:HGNC:9399]	7093.17	5775.72	3689.59	496.362	591.202	756.924
SYNGR2	5794.91	0.296119	11.4818	1.6276e-30	1.52788e-28	ENSG00000108639	synaptogyrin 2 [Source:HGNC Symbol;Acc:HGNC:11499]	5317.81	12445.4	14180	624.724	933.665	5398.29	3.35602	0.391712	8.56757	1.05687e-17	3.62015e-16	ENSG00000108639	synaptogyrin 2 [Source:HGNC Symbol;Acc:HGNC:11499]	12748.7	7861.66	9013.62	615.897	916.547	1233.3
YWHAE	1606.81	0.324151	10.484	1.02351e-25	6.09631e-24	ENSG00000108953	tyrosine 3-monooxygenase/tryptophan 5-monooxygenase activation protein, epsilon [Source:HGNC Symbol;Acc:HGNC:12851]	2158.71	3497.84	3186.12	286.856	214.713	1385.26	3.21434	0.35161	9.14177	6.14393e-20	3.1474e-18	ENSG00000108953	tyrosine 3-monooxygenase/tryptophan 5-monooxygenase activation protein, epsilon [Source:HGNC Symbol;Acc:HGNC:12851]	2791.11	2518.76	2219.56	282.803	210.777	288.542
FTH1P12	271.204	0.36276	9.36695	7.46582e-21	2.45889e-19	ENSG00000213362	ferritin, heavy polypeptide 1 pseudogene 12 [Source:HGNC Symbol;Acc:HGNC:3982]	656.216	565.266	275.798	52.4916	39.6508	192.398	2.89772	0.401361	7.21972	5.20929e-13	8.24209e-12	ENSG00000213362	ferritin, heavy polypeptide 1 pseudogene 12 [Source:HGNC Symbol;Acc:HGNC:3982]	443.917	377.514	205.514	51.75	38.9239	36.7672
RP11-864N7.2	1490.47	0.294438	11.54	8.29678e-31	8.04808e-29	ENSG00000227615		1628.25	2800.45	3758.73	155.996	230.424	996.471	2.82651	0.387256	7.29882	2.90296e-13	4.74277e-12	ENSG00000227615		1910.07	1651.92	1677.96	153.792	226.199	358.88
GBP3	568.393	0.379109	8.96207	3.18626e-19	8.55147e-18	ENSG00000117226	guanylate binding protein 3 [Source:HGNC Symbol;Acc:HGNC:4184]	527.621	761.407	1870.17	76.8891	91.2717	1240.84	4.73039	0.362175	13.0611	5.49514e-39	3.08967e-36	ENSG00000117226	guanylate binding protein 3 [Source:HGNC Symbol;Acc:HGNC:4184]	1859.84	3412.05	1927	75.8028	89.5984	80.7279
HIPK2	5192.36	0.335725	10.12	4.5057e-24	2.24409e-22	ENSG00000064393	homeodomain interacting protein kinase 2 [Source:HGNC Symbol;Acc:HGNC:14402]	7106.8	15205	6397.2	730.447	812.468	1481.91	1.41382	0.346667	4.07831	4.53635e-05	0.000196347	ENSG00000064393	homeodomain interacting protein kinase 2 [Source:HGNC Symbol;Acc:HGNC:14402]	2233.16	2346.84	1916.12	720.126	797.572	877.617
RAB29	931.817	0.352391	9.64061	5.38657e-22	2.08211e-20	ENSG00000117280	RAB29, member RAS oncogene family [Source:HGNC Symbol;Acc:HGNC:9789]	810.342	1420.66	2937.91	131.599	121.945	524.644	2.67602	0.353047	7.57977	3.46161e-14	6.53018e-13	ENSG00000117280	RAB29, member RAS oncogene family [Source:HGNC Symbol;Acc:HGNC:9789]	878.331	775.466	1080.76	129.739	119.709	163.854
RPS3AP26	659.007	0.375213	9.05288	1.39248e-19	3.92602e-18	ENSG00000214389	ribosomal protein S3a pseudogene 26 [Source:HGNC Symbol;Acc:HGNC:36513]	1089.28	836.322	1683.68	194.441	59.1022	575.273	3.22089	0.382732	8.41553	3.91135e-17	1.21191e-15	ENSG00000214389	ribosomal protein S3a pseudogene 26 [Source:HGNC Symbol;Acc:HGNC:36513]	1238.08	637.204	1237.92	191.694	58.0186	88.7208
IGKC	1745.7	0.300454	11.302	1.28216e-29	1.08599e-27	ENSG00000211592	immunoglobulin kappa constant [Source:HGNC Symbol;Acc:HGNC:5716]	2368.62	3668.1	3532.84	180.394	322.444	1150.04	2.73038	0.375867	7.26422	3.75203e-13	6.03374e-12	ENSG00000211592	immunoglobulin kappa constant [Source:HGNC Symbol;Acc:HGNC:5716]	1601.9	2739.98	1673.13	177.845	316.532	390.851
CYSTM1	742.004	0.331584	10.2355	1.37491e-24	7.32224e-23	ENSG00000120306	cysteine-rich transmembrane module containing 1 [Source:HGNC Symbol;Acc:HGNC:30239]	940.829	1920.54	1227.96	101.287	115.96	884.954	3.54966	0.433769	8.1833	2.76175e-16	7.36016e-15	ENSG00000120306	cysteine-rich transmembrane module containing 1 [Source:HGNC Symbol;Acc:HGNC:30239]	2877.99	1156.59	919.979	99.8556	113.834	141.474
SNRPEP4	47.6533	0.539236	6.29246	3.12482e-10	2.66726e-09	ENSG00000233270	small nuclear ribonucleoprotein polypeptide E pseudogene 4 [Source:HGNC Symbol;Acc:HGNC:43446]	56.7334	92.622	114.259	4.43591	10.4738	35.1472	2.8979	0.613281	4.72524	2.29849e-06	1.3278e-05	ENSG00000233270	small nuclear ribonucleoprotein polypeptide E pseudogene 4 [Source:HGNC Symbol;Acc:HGNC:43446]	71.9499	32.4614	84.6236	4.37324	10.2818	7.19358
RAB1A	715.322	0.349762	9.70043	3.00221e-22	1.20032e-20	ENSG00000138069	RAB1A, member RAS oncogene family [Source:HGNC Symbol;Acc:HGNC:9758]	980.542	1526.9	1426.27	155.257	100.249	907.462	3.80852	0.358101	10.6353	2.04115e-26	3.23392e-24	ENSG00000138069	RAB1A, member RAS oncogene family [Source:HGNC Symbol;Acc:HGNC:9758]	1760.74	1589.4	1743.25	153.063	98.4113	99.9108
RPL7AP6	2424.13	0.298555	11.3637	6.34024e-30	5.53122e-28	ENSG00000242071	ribosomal protein L7a pseudogene 6 [Source:HGNC Symbol;Acc:HGNC:19785]	2669.31	4670.6	5982.19	290.552	339.651	1458.99	2.6422	0.373451	7.07508	1.49362e-12	2.18961e-11	ENSG00000242071	ribosomal protein L7a pseudogene 6 [Source:HGNC Symbol;Acc:HGNC:19785]	2945.87	1983.75	2628.17	286.447	333.423	576.286
RP11-20O24.4	183.885	0.376504	9.0089	2.08138e-19	5.70259e-18	ENSG00000244716		268.538	348.694	392.684	18.483	40.399	163.107	3.11372	0.480506	6.48008	9.16755e-11	1.06252e-09	ENSG00000244716		314.95	141.868	430.371	18.2218	39.6583	33.57
ABRACL	388.289	0.352891	9.60818	7.38401e-22	2.80104e-20	ENSG00000146386	ABRA C-terminal like [Source:HGNC Symbol;Acc:HGNC:21230]	438.738	1062.43	643.529	59.1455	65.0872	413.404	3.56264	0.38041	9.36527	7.5854e-21	4.55965e-19	ENSG00000146386	ABRA C-terminal like [Source:HGNC Symbol;Acc:HGNC:21230]	864.756	556.652	877.667	58.3098	63.8939	59.1472
RP11-680H20.1	679.752	0.346859	9.7727	1.47472e-22	6.14333e-21	ENSG00000256745		902.061	1503.74	1334.34	139.731	102.494	849.909	3.76404	0.359726	10.4636	1.26912e-25	1.74665e-23	ENSG00000256745		1877.48	1171.01	1719.07	137.757	100.615	93.5165
ATP1B3P1	118.36	0.454838	7.45122	9.24785e-14	1.20952e-12	ENSG00000271707	ATPase, Na+/K+ transporting, beta 3 pseudogene [Source:HGNC Symbol;Acc:HGNC:807]	191.948	239.727	218.012	34.0087	14.9626	119.767	3.42008	0.48166	7.10061	1.24209e-12	1.84374e-11	ENSG00000271707	ATPase, Na+/K+ transporting, beta 3 pseudogene [Source:HGNC Symbol;Acc:HGNC:807]	183.269	288.545	187.381	33.5281	14.6883	11.19
HNRNPCP2	823.862	0.313688	10.8035	3.31269e-27	2.29919e-25	ENSG00000204253	heterogeneous nuclear ribonucleoprotein C pseudogene 2 [Source:HGNC Symbol;Acc:HGNC:48814]	1097.79	1513.28	1921.39	132.338	118.952	900.645	3.55943	0.367347	9.68956	3.33966e-22	2.60093e-20	ENSG00000204253	heterogeneous nuclear ribonucleoprotein C pseudogene 2 [Source:HGNC Symbol;Acc:HGNC:48814]	1733.58	1916.42	1351.56	130.468	116.772	155.062
XRCC6	1931.53	0.319931	10.5907	3.29028e-26	2.08151e-24	ENSG00000196419	X-ray repair complementing defective repair in Chinese hamster cells 6 [Source:HGNC Symbol;Acc:HGNC:4055]	2535.98	3944.61	4144.85	352.655	270.075	1603.98	3.14345	0.340344	9.23608	2.55687e-20	1.39376e-18	ENSG00000196419	X-ray repair complementing defective repair in Chinese hamster cells 6 [Source:HGNC Symbol;Acc:HGNC:4055]	3351.78	2414.16	2913.47	347.672	265.123	331.704
AKIRIN1	791.139	0.322988	10.4861	1.00084e-25	5.97877e-24	ENSG00000174574	akirin 1 [Source:HGNC Symbol;Acc:HGNC:25744]	1053.35	1713.51	1586.49	136.774	121.945	679.875	3.20029	0.352542	9.07776	1.10832e-19	5.39021e-18	ENSG00000174574	akirin 1 [Source:HGNC Symbol;Acc:HGNC:25744]	1272.02	1286.43	1135.16	134.841	119.709	131.083
MAPK6	762.823	0.350055	9.67307	3.92438e-22	1.54327e-20	ENSG00000069956	mitogen-activated protein kinase 6 [Source:HGNC Symbol;Acc:HGNC:6879]	1057.13	1593.64	1540.53	166.347	126.434	622.302	3.08729	0.381748	8.08725	6.10253e-16	1.54084e-14	ENSG00000069956	mitogen-activated protein kinase 6 [Source:HGNC Symbol;Acc:HGNC:6879]	919.058	1465.57	970.753	163.996	124.116	90.3194
PSMD4	1366.62	0.305189	11.093	1.35605e-28	1.05232e-26	ENSG00000159352	proteasome (prosome, macropain) 26S subunit, non-ATPase, 4 [Source:HGNC Symbol;Acc:HGNC:9561]	1800.34	3436.55	2282.56	180.394	247.631	1122.06	3.0745	0.390729	7.86862	3.58566e-15	8.01343e-14	ENSG00000159352	proteasome (prosome, macropain) 26S subunit, non-ATPase, 4 [Source:HGNC Symbol;Acc:HGNC:9561]	2458.51	2379.3	1228.25	177.845	243.091	245.381
NUP98	3741.54	0.32611	10.3809	3.02798e-25	1.72536e-23	ENSG00000110713	nucleoporin 98kDa [Source:HGNC Symbol;Acc:HGNC:8068]	4951.88	8344.15	7282.38	711.964	507.231	3324.11	3.24432	0.350907	9.24554	2.34051e-20	1.2877e-18	ENSG00000110713	nucleoporin 98kDa [Source:HGNC Symbol;Acc:HGNC:8068]	6755.14	6465.82	4890.03	701.904	497.932	633.834
KPNA3	371.911	0.365324	9.26299	1.98794e-20	6.24927e-19	ENSG00000102753	karyopherin alpha 3 (importin alpha 4) [Source:HGNC Symbol;Acc:HGNC:6396]	449.139	700.113	900.94	68.7566	59.1022	396.088	3.52989	0.378622	9.323	1.13093e-20	6.59188e-19	ENSG00000102753	karyopherin alpha 3 (importin alpha 4) [Source:HGNC Symbol;Acc:HGNC:6396]	874.259	519.382	805.133	67.7852	58.0186	51.9536
HINT1	1203.54	0.298543	11.3341	8.89478e-30	7.61307e-28	ENSG00000169567	histidine triad nucleotide binding protein 1 [Source:HGNC Symbol;Acc:HGNC:4912]	1207.48	2135.75	3276.74	128.641	182.543	787.793	2.80181	0.359305	7.79785	6.29703e-15	1.34534e-13	ENSG00000169567	histidine triad nucleotide binding protein 1 [Source:HGNC Symbol;Acc:HGNC:4912]	1232.65	1145.77	1760.17	126.824	179.197	282.148
CDC42	1287.61	0.365353	9.26135	2.01863e-20	6.33597e-19	ENSG00000070831	cell division cycle 42 [Source:HGNC Symbol;Acc:HGNC:1736]	1694.44	2837.23	2537.34	316.428	175.062	1398.23	3.56237	0.369712	9.63551	5.66084e-22	4.2507e-20	ENSG00000070831	cell division cycle 42 [Source:HGNC Symbol;Acc:HGNC:1736]	2636.35	2239.83	2868.74	311.958	171.853	160.657
SNORA1	45.6616	0.573392	5.90062	3.62128e-09	2.73516e-08	ENSG00000202059	Small nucleolar RNA SNORA1 [Source:RFAM;Acc:RF00408]	65.2434	89.8978	97.186	9.61114	2.99252	23.149	2.32773	0.665035	3.50017	0.00046496	0.00157776	ENSG00000202059	Small nucleolar RNA SNORA1 [Source:RFAM;Acc:RF00408]	28.5084	50.4954	38.6851	9.47535	2.93765	8.79215
UCP2	3876.14	0.341523	9.90437	3.98472e-23	1.77876e-21	ENSG00000175567	uncoupling protein 2 (mitochondrial, proton carrier) [Source:HGNC Symbol;Acc:HGNC:12518]	3777.5	12074.9	5614.46	494.604	614.962	2101.44	2.49661	0.40034	6.23622	4.48266e-10	4.68752e-09	ENSG00000175567	uncoupling protein 2 (mitochondrial, proton carrier) [Source:HGNC Symbol;Acc:HGNC:12518]	5403.03	3223.29	2229.23	487.616	603.687	661.809
ST8SIA4	1725.69	0.312978	10.8066	3.20466e-27	2.23181e-25	ENSG00000113532	ST8 alpha-N-acetyl-neuraminide alpha-2,8-sialyltransferase 4 [Source:HGNC Symbol;Acc:HGNC:10871]	2550.17	3476.05	3454.04	337.869	264.838	3828.31	4.58714	0.341989	13.4131	5.0677e-41	3.15738e-38	ENSG00000113532	ST8 alpha-N-acetyl-neuraminide alpha-2,8-sialyltransferase 4 [Source:HGNC Symbol;Acc:HGNC:10871]	9679.29	5679.53	6754.17	333.095	259.982	263.765
ZNF267	1322.34	0.329121	10.2747	9.16294e-25	4.98508e-23	ENSG00000185947	zinc finger protein 267 [Source:HGNC Symbol;Acc:HGNC:13060]	1441.03	3007.49	2840.72	213.663	211.72	1363.26	3.51551	0.343251	10.2418	1.28843e-24	1.51153e-22	ENSG00000185947	zinc finger protein 267 [Source:HGNC Symbol;Acc:HGNC:13060]	2501.95	2677.46	2368.25	210.644	207.839	213.409
RP11-507E23.1	154.509	0.412508	8.19707	2.46317e-16	4.53876e-15	ENSG00000242951		191.002	228.831	433.397	29.5727	17.9551	96.7642	2.72849	0.439967	6.20156	5.5905e-10	5.77585e-09	ENSG00000242951		154.76	134.655	218.812	29.1549	17.6259	25.5772
PPP1R15A	4318.3	0.307846	10.9814	4.69504e-28	3.46523e-26	ENSG00000087074	protein phosphatase 1, regulatory subunit 15A [Source:HGNC Symbol;Acc:HGNC:14375]	6866.63	11197.7	5715.58	652.818	756.358	3335.13	2.81476	0.432403	6.50959	7.53583e-11	8.82274e-10	ENSG00000087074	protein phosphatase 1, regulatory subunit 15A [Source:HGNC Symbol;Acc:HGNC:14375]	5621.59	10248.2	2053.94	643.595	742.491	700.974
DOCK10	3812.49	0.33834	9.98876	1.707e-23	8.01206e-22	ENSG00000135905	dedicator of cytokinesis 10 [Source:HGNC Symbol;Acc:HGNC:23479]	5239.33	8453.12	7242.98	859.828	543.89	4980.58	3.80621	0.341469	11.1466	7.4413e-29	1.62598e-26	ENSG00000135905	dedicator of cytokinesis 10 [Source:HGNC Symbol;Acc:HGNC:23479]	12298	6650.97	9031.75	847.679	533.918	521.135
CHUK	572.803	0.369036	9.15264	5.55614e-20	1.65228e-18	ENSG00000213341	conserved helix-loop-helix ubiquitous kinase [Source:HGNC Symbol;Acc:HGNC:1974]	668.509	1255.84	1229.27	119.03	77.0573	635.27	3.61423	0.366094	9.87241	5.48317e-23	4.88978e-21	ENSG00000213341	conserved helix-loop-helix ubiquitous kinase [Source:HGNC Symbol;Acc:HGNC:1974]	1129.48	1112.1	1292.32	117.349	75.6445	84.7244
NDUFS5	554.616	0.348657	9.6861	3.45469e-22	1.36791e-20	ENSG00000168653	NADH dehydrogenase (ubiquinone) Fe-S protein 5, 15kDa (NADH-coenzyme Q reductase) [Source:HGNC Symbol;Acc:HGNC:7712]	628.795	1332.12	1095.31	90.1969	78.5535	520.178	3.31565	0.37032	8.95348	3.44459e-19	1.53294e-17	ENSG00000168653	NADH dehydrogenase (ubiquinone) Fe-S protein 5, 15kDa (NADH-coenzyme Q reductase) [Source:HGNC Symbol;Acc:HGNC:7712]	1220.43	613.159	1021.53	88.9225	77.1134	99.9108
EIF4HP1	545.919	0.322546	10.4678	1.2145e-25	7.15026e-24	ENSG00000233830	eukaryotic translation initiation factor 4H pseudogene 1 [Source:HGNC Symbol;Acc:HGNC:49035]	628.795	1285.81	1090.06	73.1925	95.7605	490.154	3.26369	0.376418	8.67038	4.30684e-18	1.57718e-16	ENSG00000233830	eukaryotic translation initiation factor 4H pseudogene 1 [Source:HGNC Symbol;Acc:HGNC:49035]	1050.74	851.209	773.701	72.1584	94.0049	99.1115
PNPT1	406.668	0.332428	10.1564	3.10356e-24	1.57889e-22	ENSG00000138035	polyribonucleotide nucleotidyltransferase 1 [Source:HGNC Symbol;Acc:HGNC:23166]	607.047	683.768	945.593	70.2353	64.3391	1065.15	4.86227	0.352766	13.7833	3.21227e-43	2.27849e-40	ENSG00000138035	polyribonucleotide nucleotidyltransferase 1 [Source:HGNC Symbol;Acc:HGNC:23166]	2284.75	1861.12	2045.47	69.2429	63.1595	67.1401
H1F0	1558.98	0.34401	9.81381	9.81892e-23	4.19322e-21	ENSG00000189060	H1 histone family, member 0 [Source:HGNC Symbol;Acc:HGNC:4714]	2046.18	4558.91	2005.45	279.462	237.905	1867.41	3.61023	0.383796	9.40665	5.12188e-21	3.19546e-19	ENSG00000189060	H1 histone family, member 0 [Source:HGNC Symbol;Acc:HGNC:4714]	6125.24	2284.32	2066.02	275.514	233.543	219.804
CKB	491.687	0.348709	9.67919	3.69625e-22	1.45778e-20	ENSG00000166165	creatine kinase, brain [Source:HGNC Symbol;Acc:HGNC:1991]	778.193	804.994	1109.76	47.3164	113.716	231.401	1.84443	0.511695	3.60455	0.000312694	0.0011089	ENSG00000166165	creatine kinase, brain [Source:HGNC Symbol;Acc:HGNC:1991]	283.727	767.05	85.8325	46.6479	111.631	93.5165
GBP5	2582.11	0.373536	9.03585	1.6273e-19	4.53938e-18	ENSG00000154451	guanylate binding protein 5 [Source:HGNC Symbol;Acc:HGNC:19895]	1524.24	3386.15	9503.21	246.193	421.197	10416.3	5.78555	0.350659	16.499	3.72725e-61	5.37015e-58	ENSG00000154451	guanylate binding protein 5 [Source:HGNC Symbol;Acc:HGNC:19895]	19579.9	22224	19637.5	242.715	413.474	400.443
C5orf15	633.295	0.331256	10.1874	2.25619e-24	1.16946e-22	ENSG00000113583	chromosome 5 open reading frame 15 [Source:HGNC Symbol;Acc:HGNC:20656]	759.282	1411.12	1315.95	104.244	103.99	696.174	3.5165	0.379049	9.27716	1.74048e-20	9.83392e-19	ENSG00000113583	chromosome 5 open reading frame 15 [Source:HGNC Symbol;Acc:HGNC:20656]	1122.69	1870.74	876.458	102.771	102.083	102.309
DCUN1D3	712.722	0.348393	9.68609	3.45495e-22	1.36791e-20	ENSG00000188215	DCN1, defective in cullin neddylation 1, domain containing 3 [Source:HGNC Symbol;Acc:HGNC:28734]	751.717	1571.85	1606.19	121.248	115.212	390.817	2.3551	0.412907	5.70371	1.17231e-08	1.0065e-07	ENSG00000188215	DCN1, defective in cullin neddylation 1, domain containing 3 [Source:HGNC Symbol;Acc:HGNC:28734]	495.504	1143.36	366.299	119.535	113.1	107.104
LSS	2437.15	0.293085	11.5138	1.12401e-30	1.06744e-28	ENSG00000281289	lanosterol synthase (2,3-oxidosqualene-lanosterol cyclase) [Source:HGNC Symbol;Acc:HGNC:6708]	2520.85	5925.08	4955.17	269.851	472.069	1709.61	2.39406	0.467094	5.12543	2.96857e-07	2.01837e-06	ENSG00000281289	lanosterol synthase (2,3-oxidosqualene-lanosterol cyclase) [Source:HGNC Symbol;Acc:HGNC:6708]	1128.12	6928.7	1004.6	266.039	463.415	466.783
PKMP1	744.054	0.318965	10.5784	3.75135e-26	2.36219e-24	ENSG00000236480	pyruvate kinase, muscle pseudogene 1 [Source:HGNC Symbol;Acc:HGNC:44243]	940.829	1961.41	1192.5	94.6328	136.908	443.628	2.56354	0.406909	6.30003	2.9759e-10	3.19823e-09	ENSG00000236480	pyruvate kinase, muscle pseudogene 1 [Source:HGNC Symbol;Acc:HGNC:44243]	1005.94	817.545	476.31	93.2957	134.398	134.28
DHX9	2126.55	0.331731	10.169	2.72701e-24	1.40279e-22	ENSG00000135829	DEAH (Asp-Glu-Ala-His) box helicase 9 [Source:HGNC Symbol;Acc:HGNC:2750]	2774.26	3875.14	5044.48	425.108	315.71	1558.5	2.92696	0.352378	8.30632	9.87182e-17	2.84107e-15	ENSG00000135829	DEAH (Asp-Glu-Ala-His) box helicase 9 [Source:HGNC Symbol;Acc:HGNC:2750]	2909.22	2101.57	3295.48	419.102	309.922	315.718
GLUL	19326.2	0.348539	9.67762	3.75352e-22	1.47894e-20	ENSG00000135821	glutamate-ammonia ligase [Source:HGNC Symbol;Acc:HGNC:4341]	17506	40825.9	48390.7	3217.51	2713.46	27975.5	3.93123	0.377874	10.4036	2.38832e-25	3.11937e-23	ENSG00000135821	glutamate-ammonia ligase [Source:HGNC Symbol;Acc:HGNC:4341]	80788.8	25935.4	52079.8	3172.05	2663.72	3213.13
RP11-234A1.1	3266.03	0.287874	11.7168	1.04521e-31	1.10892e-29	ENSG00000242299		3785.06	5581.84	8512.96	328.997	499.002	1942.03	2.59047	0.384105	6.74416	1.53912e-11	1.97609e-10	ENSG00000242299		3615.14	2635.38	3723.44	324.348	489.853	864.029
SLC38A1	2288.56	0.333477	10.1121	4.8813e-24	2.41933e-22	ENSG00000111371	solute carrier family 38, member 1 [Source:HGNC Symbol;Acc:HGNC:13447]	2375.24	3036.09	7256.11	333.433	317.955	1074.82	2.21836	0.375179	5.91281	3.36318e-09	3.09995e-08	ENSG00000111371	solute carrier family 38, member 1 [Source:HGNC Symbol;Acc:HGNC:13447]	1058.88	1407.86	2940.06	328.722	312.125	401.242
RPL37P2	629.117	0.33109	10.1815	2.39823e-24	1.23753e-22	ENSG00000239559	ribosomal protein L37 pseudogene 2 [Source:HGNC Symbol;Acc:HGNC:17092]	775.356	998.41	1686.31	105.723	73.3166	549.978	3.23777	0.35794	9.04557	1.48891e-19	7.09156e-18	ENSG00000239559	ribosomal protein L37 pseudogene 2 [Source:HGNC Symbol;Acc:HGNC:17092]	955.711	827.163	1208.91	104.229	71.9725	131.882
CLTC	5865.17	0.359754	9.36896	7.32534e-21	2.41849e-19	ENSG00000141367	clathrin, heavy chain (Hc) [Source:HGNC Symbol;Acc:HGNC:2092]	7563.51	10889.9	13740	1415.06	827.431	5770.01	3.40049	0.361678	9.40198	5.35483e-21	3.31562e-19	ENSG00000141367	clathrin, heavy chain (Hc) [Source:HGNC Symbol;Acc:HGNC:2092]	11058.6	8673.19	11946.4	1395.06	812.261	734.544
PGK1P2	497.662	0.337711	9.97616	1.93823e-23	9.03493e-22	ENSG00000213290	phosphoglycerate kinase 1, pseudogene 2 [Source:HGNC Symbol;Acc:HGNC:8899]	608.938	1289.9	841.84	71.7139	81.546	345.674	2.83762	0.392231	7.23456	4.67024e-13	7.43e-12	ENSG00000213290	phosphoglycerate kinase 1, pseudogene 2 [Source:HGNC Symbol;Acc:HGNC:8899]	800.951	581.9	450.923	70.7007	80.051	89.5201
CTD-2022H16.3	423.99	0.340265	9.90086	4.12697e-23	1.83556e-21	ENSG00000260174		404.698	881.271	1042.78	46.5771	56.8578	394.982	3.32877	0.42369	7.85662	3.94643e-15	8.75353e-14	ENSG00000260174		876.974	687.7	594.783	45.919	55.8154	108.703
TICAM1	1109.05	0.309113	10.8971	1.18962e-27	8.51782e-26	ENSG00000127666	toll-like receptor adaptor molecule 1 [Source:HGNC Symbol;Acc:HGNC:18348]	1444.81	2620.66	2014.64	121.248	207.232	890.614	2.90398	0.438374	6.62443	3.48579e-11	4.27427e-10	ENSG00000127666	toll-like receptor adaptor molecule 1 [Source:HGNC Symbol;Acc:HGNC:18348]	1343.97	2696.7	741.061	119.535	203.432	238.987
SH3GLB1	838.982	0.355277	9.4797	2.55024e-21	9.06628e-20	ENSG00000097033	SH3-domain GRB2-like endophilin B1 [Source:HGNC Symbol;Acc:HGNC:10833]	1075.1	1763.9	1770.36	183.351	129.426	1102.32	3.82946	0.364004	10.5204	6.95783e-26	9.99348e-24	ENSG00000097033	SH3-domain GRB2-like endophilin B1 [Source:HGNC Symbol;Acc:HGNC:10833]	2239.95	1629.08	2328.36	180.76	127.053	108.703
RBM8B	377.59	0.327781	10.2746	9.16984e-25	4.98508e-23	ENSG00000258427	RNA binding motif protein 8B pseudogene [Source:HGNC Symbol;Acc:HGNC:13426]	511.546	813.166	749.908	54.7096	68.8279	293.817	2.99087	0.387336	7.72166	1.14824e-14	2.35496e-13	ENSG00000258427	RNA binding motif protein 8B pseudogene [Source:HGNC Symbol;Acc:HGNC:13426]	598.677	587.911	389.268	53.9366	67.566	65.5415
RPL10AP6	664.44	0.306523	10.9831	4.60626e-28	3.40587e-26	ENSG00000226360	ribosomal protein L10a pseudogene 6 [Source:HGNC Symbol;Acc:HGNC:36504]	868.966	1149.6	1627.21	80.5857	110.723	418.491	2.67004	0.373801	7.14295	9.13457e-13	1.39361e-11	ENSG00000226360	ribosomal protein L10a pseudogene 6 [Source:HGNC Symbol;Acc:HGNC:36504]	737.147	587.911	852.28	79.4471	108.693	145.47
FTH1P10	57.6269	0.507538	6.63266	3.29684e-11	3.17009e-10	ENSG00000223361	ferritin, heavy polypeptide 1 pseudogene 10 [Source:HGNC Symbol;Acc:HGNC:3980]	114.412	99.4324	103.753	8.87182	12.7182	29.4126	2.29355	0.600218	3.8212	0.000132805	0.000516924	ENSG00000223361	ferritin, heavy polypeptide 1 pseudogene 10 [Source:HGNC Symbol;Acc:HGNC:3980]	58.3744	34.8659	55.6098	8.74647	12.485	6.39429
SNRPB2	349.05	0.360908	9.32457	1.11438e-20	3.5947e-19	ENSG00000125870	small nuclear ribonucleoprotein polypeptide B [Source:HGNC Symbol;Acc:HGNC:11155]	477.506	617.026	823.454	52.4916	77.8054	377.198	3.54125	0.383673	9.22987	2.70971e-20	1.46978e-18	ENSG00000125870	small nuclear ribonucleoprotein polypeptide B [Source:HGNC Symbol;Acc:HGNC:11155]	773.8	657.643	658.855	51.75	76.3789	44.76
RP11-550F7.1	549.533	0.339946	9.89493	4.37911e-23	1.94558e-21	ENSG00000240809		636.36	1317.14	1071.67	87.2396	84.5386	439.127	3.07142	0.369844	8.30463	1.00133e-16	2.87462e-15	ENSG00000240809		993.723	656.441	718.091	86.007	82.9887	97.5129
PKMP4	182.555	0.371444	9.05388	1.37981e-19	3.89569e-18	ENSG00000254023	pyruvate kinase, muscle pseudogene 4 [Source:HGNC Symbol;Acc:HGNC:44246]	173.982	510.783	320.451	17.7436	41.1471	105.871	2.58958	0.452283	5.72558	1.03081e-08	8.93844e-08	ENSG00000254023	pyruvate kinase, muscle pseudogene 4 [Source:HGNC Symbol;Acc:HGNC:44246]	202.274	191.161	153.531	17.4929	40.3927	30.3729
RIT1	1320.64	0.331496	10.1421	3.59153e-24	1.81092e-22	ENSG00000143622	Ras-like without CAAX 1 [Source:HGNC Symbol;Acc:HGNC:10023]	1895.84	2864.47	2486.12	284.638	192.269	1805.9	3.82467	0.381105	10.0357	1.06154e-23	1.07095e-21	ENSG00000143622	Ras-like without CAAX 1 [Source:HGNC Symbol;Acc:HGNC:10023]	2826.41	4730.94	2613.66	280.616	188.744	195.026
NCOA3	3533.41	0.345204	9.73399	2.15956e-22	8.79828e-21	ENSG00000124151	nuclear receptor coactivator 3 [Source:HGNC Symbol;Acc:HGNC:7670]	4130.19	7437	7853.68	714.182	454.862	3824.77	3.56069	0.345188	10.3152	6.01385e-25	7.35461e-23	ENSG00000124151	nuclear receptor coactivator 3 [Source:HGNC Symbol;Acc:HGNC:7670]	7302.23	6890.22	7011.67	704.091	446.523	593.87
DESI1	1266.69	0.30901	10.8704	1.59488e-27	1.13398e-25	ENSG00000100418	desumoylating isopeptidase 1 [Source:HGNC Symbol;Acc:HGNC:24577]	1529.91	3003.4	2425.71	172.261	212.469	1000.79	2.92552	0.404824	7.22665	4.95068e-13	7.85178e-12	ENSG00000100418	desumoylating isopeptidase 1 [Source:HGNC Symbol;Acc:HGNC:24577]	1392.84	2926.33	1057.79	169.827	208.573	249.377
ARHGAP31	3337.71	0.31262	10.7436	6.35072e-27	4.2766e-25	ENSG00000031081	Rho GTPase activating protein 31 [Source:HGNC Symbol;Acc:HGNC:29216]	2979.45	8404.08	7015.77	419.933	644.139	3694.43	3.32077	0.415137	7.9992	1.25226e-15	3.00862e-14	ENSG00000031081	Rho GTPase activating protein 31 [Source:HGNC Symbol;Acc:HGNC:29216]	3556.77	13912.7	3103.27	414	632.33	547.511
RPS6	4901.13	0.295924	11.3491	7.496e-30	6.48396e-28	ENSG00000137154	ribosomal protein S6 [Source:HGNC Symbol;Acc:HGNC:10429]	5650.65	8293.75	12979.6	688.306	669.575	3008.13	2.64719	0.351846	7.5237	5.32479e-14	9.76142e-13	ENSG00000137154	ribosomal protein S6 [Source:HGNC Symbol;Acc:HGNC:10429]	5977.27	3873.72	5767.7	678.581	657.3	1094.22
KMO	391.202	0.358884	9.35607	8.2757e-21	2.71466e-19	ENSG00000117009	kynurenine 3-monooxygenase (kynurenine 3-hydroxylase) [Source:HGNC Symbol;Acc:HGNC:6381]	641.087	679.682	823.454	92.4148	62.0947	593.705	3.75319	0.447455	8.38786	4.95077e-17	1.50069e-15	ENSG00000117009	kynurenine 3-monooxygenase (kynurenine 3-hydroxylase) [Source:HGNC Symbol;Acc:HGNC:6381]	681.487	2161.69	519.831	91.1091	60.9563	47.1579
HMGB1P3	10.7909	0.89859	3.73504	0.000187687	0.00069081	ENSG00000250011	high mobility group box 1 pseudogene 3 [Source:HGNC Symbol;Acc:HGNC:4995]	11.3467	25.8797	23.6398	0.739319	1.49626	18.2371	4.26999	0.798956	5.34446	9.06878e-08	6.71539e-07	ENSG00000250011	high mobility group box 1 pseudogene 3 [Source:HGNC Symbol;Acc:HGNC:4995]	39.3688	42.0795	24.1782	0.728873	1.46883	1.59857
KLHL12	957.186	0.333133	10.0701	7.49178e-24	3.64228e-22	ENSG00000117153	kelch-like family member 12 [Source:HGNC Symbol;Acc:HGNC:19360]	1298.25	2191.6	1766.42	191.484	146.633	1083.09	3.429	0.41172	8.32846	8.19038e-17	2.37944e-15	ENSG00000117153	kelch-like family member 12 [Source:HGNC Symbol;Acc:HGNC:19360]	1482.44	3416.86	1121.87	188.778	143.945	144.671
SSH1	4360.8	0.29982	11.187	4.72242e-29	3.80983e-27	ENSG00000084112	slingshot protein phosphatase 1 [Source:HGNC Symbol;Acc:HGNC:30579]	5403.86	10335.5	8209.59	619.549	738.403	2659.08	2.5584	0.385686	6.63337	3.28111e-11	4.03402e-10	ENSG00000084112	slingshot protein phosphatase 1 [Source:HGNC Symbol;Acc:HGNC:30579]	4598	6372.04	2814.34	610.795	724.866	834.455
EAF1	531.603	0.32429	10.3373	4.77959e-25	2.65655e-23	ENSG00000144597	ELL associated factor 1 [Source:HGNC Symbol;Acc:HGNC:20907]	770.629	1178.21	969.233	90.1969	86.0348	487.2	3.20076	0.384774	8.31854	8.90497e-17	2.5773e-15	ENSG00000144597	ELL associated factor 1 [Source:HGNC Symbol;Acc:HGNC:20907]	833.532	1216.7	606.872	88.9225	84.4575	92.7172
RPL23	3737.96	0.298182	11.2416	2.54838e-29	2.12318e-27	ENSG00000125691	ribosomal protein L23 [Source:HGNC Symbol;Acc:HGNC:10316]	4751.42	7791.14	7941.67	509.391	565.585	2443.61	2.67798	0.367324	7.29052	3.08752e-13	5.02295e-12	ENSG00000125691	ribosomal protein L23 [Source:HGNC Symbol;Acc:HGNC:10316]	5191.25	2772.44	4795.74	502.193	555.216	844.846
HMGCR	1072.54	0.327023	10.2491	1.19427e-24	6.43597e-23	ENSG00000113161	3-hydroxy-3-methylglutaryl-CoA reductase [Source:HGNC Symbol;Acc:HGNC:5006]	1446.7	2240.63	2199.82	210.706	170.573	897.994	3.10619	0.348394	8.91572	4.84644e-19	2.09414e-17	ENSG00000113161	3-hydroxy-3-methylglutaryl-CoA reductase [Source:HGNC Symbol;Acc:HGNC:5006]	2013.24	1316.49	1520.81	207.729	167.446	162.255
NPTN	1694.49	0.314827	10.6442	1.85608e-26	1.20359e-24	ENSG00000156642	neuroplastin [Source:HGNC Symbol;Acc:HGNC:17867]	2446.15	4189.78	2671.3	315.689	283.541	1915.42	3.57424	0.344484	10.3757	3.20026e-25	4.09856e-23	ENSG00000156642	neuroplastin [Source:HGNC Symbol;Acc:HGNC:17867]	4592.57	3214.88	2842.14	311.229	278.342	253.374
ENPP4	183.5	0.418595	8.00523	1.19248e-15	1.99519e-14	ENSG00000001561	ectonucleotide pyrophosphatase/phosphodiesterase 4 (putative) [Source:HGNC Symbol;Acc:HGNC:3359]	221.26	363.677	424.204	41.4018	21.6957	126.87	2.77299	0.447896	6.19115	5.97265e-10	6.14938e-09	ENSG00000001561	ectonucleotide pyrophosphatase/phosphodiesterase 4 (putative) [Source:HGNC Symbol;Acc:HGNC:3359]	175.123	155.093	340.912	40.8169	21.298	27.975
TBL1XR1	1267.52	0.394469	8.49383	1.99941e-17	4.22499e-16	ENSG00000177565	transducin (beta)-like 1 X-linked receptor 1 [Source:HGNC Symbol;Acc:HGNC:29529]	1513.84	2312.82	3120.46	341.565	157.855	738.541	2.45165	0.409253	5.99055	2.09127e-09	1.98841e-08	ENSG00000177565	transducin (beta)-like 1 X-linked receptor 1 [Source:HGNC Symbol;Acc:HGNC:29529]	1400.99	597.529	1786.77	336.739	154.961	154.262
DYNC1I2P1	428.259	0.363171	9.22216	2.91163e-20	9.00703e-19	ENSG00000225137	dynein, cytoplasmic 1, intermediate chain 2 pseudogene 1 [Source:HGNC Symbol;Acc:HGNC:45012]	640.142	750.51	956.1	104.244	56.1097	533.486	3.72145	0.360747	10.316	5.96763e-25	7.31749e-23	ENSG00000225137	dynein, cytoplasmic 1, intermediate chain 2 pseudogene 1 [Source:HGNC Symbol;Acc:HGNC:45012]	1266.59	823.557	892.174	102.771	55.081	60.7458
ATP5EP2	663.519	0.311103	10.7635	5.11761e-27	3.47495e-25	ENSG00000180389	ATP synthase, H+ transporting, mitochondrial F1 complex, epsilon subunit pseudogene 2 [Source:HGNC Symbol;Acc:HGNC:34026]	1023.09	1259.93	1355.35	115.334	110.723	753.595	3.54536	0.360829	9.8256	8.73524e-23	7.59884e-21	ENSG00000180389	ATP synthase, H+ transporting, mitochondrial F1 complex, epsilon subunit pseudogene 2 [Source:HGNC Symbol;Acc:HGNC:34026]	1656.2	1017.12	1512.34	113.704	108.693	113.499
TIMP1	7910.73	0.325804	10.2755	9.0856e-25	4.95524e-23	ENSG00000102265	TIMP metallopeptidase inhibitor 1 [Source:HGNC Symbol;Acc:HGNC:11820]	10710.3	26062.2	7011.83	1156.29	1543.39	17187	4.4537	0.419186	10.6246	2.28895e-26	3.54134e-24	ENSG00000102265	TIMP metallopeptidase inhibitor 1 [Source:HGNC Symbol;Acc:HGNC:11820]	57392.9	30766.2	11354.1	1139.96	1515.09	953.549
SUSD6	5116.75	0.310488	10.7772	4.40998e-27	3.0095e-25	ENSG00000100647	sushi domain containing 6 [Source:HGNC Symbol;Acc:HGNC:19956]	5782.08	12565.3	9763.25	703.092	816.957	5177.94	3.37541	0.395471	8.53517	1.39955e-17	4.69623e-16	ENSG00000100647	sushi domain containing 6 [Source:HGNC Symbol;Acc:HGNC:19956]	10345.8	12415.9	5770.12	693.158	801.979	1040.67
SMG1	5199.65	0.335133	9.9842	1.7873e-23	8.3601e-22	ENSG00000157106	SMG1 phosphatidylinositol 3-kinase-related kinase [Source:HGNC Symbol;Acc:HGNC:30045]	6342.79	10575.2	11625.5	1053.53	700.997	4836.73	3.29984	0.338488	9.74877	1.86724e-22	1.54282e-20	ENSG00000157106	SMG1 phosphatidylinositol 3-kinase-related kinase [Source:HGNC Symbol;Acc:HGNC:30045]	9232.66	7686.13	9499.6	1038.64	688.145	875.219
RP11-603J24.7	315.161	0.366158	9.13738	6.39817e-20	1.89027e-18	ENSG00000237493		429.283	760.045	541.089	48.0557	42.6433	295.694	3.25858	0.419466	7.76841	7.94754e-15	1.67163e-13	ENSG00000237493		707.281	547.034	362.672	47.3767	41.8615	67.9393
EPRS	1296.41	0.368437	9.08002	1.08559e-19	3.10371e-18	ENSG00000136628	glutamyl-prolyl-tRNA synthetase [Source:HGNC Symbol;Acc:HGNC:3418]	1569.62	2632.92	2910.33	302.381	200.499	1008.31	2.94691	0.396683	7.42888	1.0952e-13	1.91338e-12	ENSG00000136628	glutamyl-prolyl-tRNA synthetase [Source:HGNC Symbol;Acc:HGNC:3418]	1920.93	1070.02	2405.73	298.109	196.823	158.259
RP11-270C12.3	391.693	0.363429	9.20164	3.52522e-20	1.07904e-18	ENSG00000224550		469.942	815.891	866.794	73.1925	72.5685	399.387	3.3971	0.393677	8.62915	6.1808e-18	2.2012e-16	ENSG00000224550		962.499	486.92	753.15	72.1584	71.2381	50.355
POLR2K	177.397	0.420061	7.96055	1.71277e-15	2.80465e-14	ENSG00000147669	polymerase (RNA) II (DNA directed) polypeptide K, 7.0kDa [Source:HGNC Symbol;Acc:HGNC:9198]	256.246	264.245	455.723	31.7907	36.6583	241.607	3.80965	0.455184	8.36948	5.78712e-17	1.72028e-15	ENSG00000147669	polymerase (RNA) II (DNA directed) polypeptide K, 7.0kDa [Source:HGNC Symbol;Acc:HGNC:9198]	483.286	262.095	617.752	31.3415	35.9862	19.1829
GK	841.721	0.325941	10.2576	1.09352e-24	5.91646e-23	ENSG00000198814	glycerol kinase [Source:HGNC Symbol;Acc:HGNC:4289]	1204.64	2296.48	1125.52	160.432	155.611	638.857	2.98571	0.352913	8.46019	2.6695e-17	8.5351e-16	ENSG00000198814	glycerol kinase [Source:HGNC Symbol;Acc:HGNC:4289]	1391.48	1113.3	912.726	158.165	152.758	104.707
PIKFYVE	2376.19	0.361454	9.24555	2.34036e-20	7.27853e-19	ENSG00000115020	phosphoinositide kinase, FYVE finger containing [Source:HGNC Symbol;Acc:HGNC:23785]	2587.99	4932.12	5539.6	505.694	344.139	2232.43	3.33744	0.347998	9.5904	8.77473e-22	6.31809e-20	ENSG00000115020	phosphoinositide kinase, FYVE finger containing [Source:HGNC Symbol;Acc:HGNC:23785]	4188.03	3703	4329.1	498.549	337.83	338.098
WDFY1	2009.19	0.33252	10.0396	1.02045e-23	4.8796e-22	ENSG00000085449	WD repeat and FYVE domain containing 1 [Source:HGNC Symbol;Acc:HGNC:20451]	2125.61	4335.53	4590.07	343.783	322.444	3730.61	4.36016	0.33977	12.8327	1.07538e-37	5.38916e-35	ENSG00000085449	WD repeat and FYVE domain containing 1 [Source:HGNC Symbol;Acc:HGNC:20451]	8259.3	6212.14	6928.25	338.926	316.532	328.507
SEPT2P1	55.1472	0.549256	6.07573	1.23423e-09	9.81527e-09	ENSG00000227850	septin 2 pseudogene 1 [Source:HGNC Symbol;Acc:HGNC:40017]	68.0801	106.243	130.019	13.3077	7.48129	60.0444	3.56904	0.517212	6.90053	5.18081e-12	7.06481e-11	ENSG00000227850	septin 2 pseudogene 1 [Source:HGNC Symbol;Acc:HGNC:40017]	120.821	107.002	106.384	13.1197	7.34413	5.59501
MRPL51	533.084	0.325894	10.239	1.32638e-24	7.09158e-23	ENSG00000111639	mitochondrial ribosomal protein L51 [Source:HGNC Symbol;Acc:HGNC:14044]	770.629	1059.7	1091.37	94.6328	77.8054	424.595	2.9451	0.378242	7.7863	6.89995e-15	1.4633e-13	ENSG00000111639	mitochondrial ribosomal protein L51 [Source:HGNC Symbol;Acc:HGNC:14044]	1004.58	432.818	838.982	93.2957	76.3789	101.509
MTCH2	544.239	0.341609	9.76746	1.55291e-22	6.45584e-21	ENSG00000109919	mitochondrial carrier 2 [Source:HGNC Symbol;Acc:HGNC:17587]	723.351	1126.45	1136.02	106.462	94.2642	451.706	3.06954	0.373	8.22933	1.88262e-16	5.18506e-15	ENSG00000109919	mitochondrial carrier 2 [Source:HGNC Symbol;Acc:HGNC:17587]	991.008	592.72	852.28	104.958	92.536	76.7315
STK4	3914.54	0.332809	10.0236	1.20032e-23	5.69293e-22	ENSG00000101109	serine/threonine kinase 4 [Source:HGNC Symbol;Acc:HGNC:11408]	4228.53	7334.84	9937.92	689.045	482.543	3568.22	3.28107	0.337985	9.70773	2.79493e-22	2.20651e-20	ENSG00000101109	serine/threonine kinase 4 [Source:HGNC Symbol;Acc:HGNC:11408]	7102.67	5170.97	7190.59	679.309	473.696	792.093
AC092910.1	6.11816	1.10122	3.02863	0.00245667	0.00680265	ENSG00000276607		11.3467	6.81044	17.0732	1.47864	0	5.4232	3.32237	1.10492	3.00689	0.00263937	0.00721073	ENSG00000276607		19.0056	2.40454	9.67127	1.45775	0	0
COX5A	512.98	0.321542	10.3716	3.33764e-25	1.8965e-23	ENSG00000178741	cytochrome c oxidase subunit Va [Source:HGNC Symbol;Acc:HGNC:2267]	708.222	956.186	1147.84	84.2823	77.8054	452.606	3.1482	0.368396	8.54569	1.27765e-17	4.29658e-16	ENSG00000178741	cytochrome c oxidase subunit Va [Source:HGNC Symbol;Acc:HGNC:2267]	957.069	557.854	940.531	83.0915	76.3789	100.71
CHMP4B	1182.26	0.317027	10.5192	7.04739e-26	4.28203e-24	ENSG00000101421	charged multivesicular body protein 4B [Source:HGNC Symbol;Acc:HGNC:16171]	1528.02	2737.8	2222.14	199.616	191.521	1207.72	3.32793	0.393053	8.46688	2.5205e-17	8.11539e-16	ENSG00000101421	charged multivesicular body protein 4B [Source:HGNC Symbol;Acc:HGNC:16171]	2302.4	3130.72	1219.79	196.796	188.01	208.614
ACTBP11	1166.18	0.312283	10.6787	1.28117e-26	8.39166e-25	ENSG00000188460	actin, beta pseudogene 11 [Source:HGNC Symbol;Acc:HGNC:33971]	1222.6	2848.13	2329.84	140.471	200.499	692.29	2.54055	0.403299	6.29943	2.98734e-10	3.20902e-09	ENSG00000188460	actin, beta pseudogene 11 [Source:HGNC Symbol;Acc:HGNC:33971]	1247.58	1541.31	780.955	138.486	196.823	248.578
SKA2P1	7.6116	1.05047	3.17451	0.00150092	0.00441954	ENSG00000232387	spindle and kinetochore associated complex subunit 2 pseudogene 1 [Source:HGNC Symbol;Acc:HGNC:23122]	11.3467	16.3451	15.7599	2.21796	0	9.34037	3.82402	0.986776	3.87527	0.000106506	0.000423279	ENSG00000232387	spindle and kinetochore associated complex subunit 2 pseudogene 1 [Source:HGNC Symbol;Acc:HGNC:23122]	17.6481	10.8205	25.3871	2.18662	0	0
IL6ST	946.496	0.333659	9.99192	1.65341e-23	7.76948e-22	ENSG00000134352	interleukin 6 signal transducer [Source:HGNC Symbol;Acc:HGNC:6021]	1230.17	2246.08	1719.14	174.479	140.648	1028.74	3.50527	0.355485	9.86051	6.17325e-23	5.47341e-21	ENSG00000134352	interleukin 6 signal transducer [Source:HGNC Symbol;Acc:HGNC:6021]	1626.34	1653.12	2419.03	172.014	138.07	163.854
RP1-172N19.4	115.767	0.455568	7.31372	2.59845e-13	3.20799e-12	ENSG00000213698		188.166	207.037	239.025	30.3121	20.1995	145.371	3.72742	0.45287	8.23066	1.86182e-16	5.13085e-15	ENSG00000213698		293.23	244.061	275.631	29.8838	19.8291	9.59144
CTNNB1	4725.53	0.335533	9.93013	3.07859e-23	1.39983e-21	ENSG00000168036	catenin (cadherin-associated protein), beta 1, 88kDa [Source:HGNC Symbol;Acc:HGNC:2514]	6053.45	10964.8	8900.39	965.55	654.613	5821.47	3.66635	0.370956	9.88352	4.90802e-23	4.44566e-21	ENSG00000168036	catenin (cadherin-associated protein), beta 1, 88kDa [Source:HGNC Symbol;Acc:HGNC:2514]	11551.3	13687.9	7303.01	951.908	642.611	792.093
TNIP2	1119.25	0.315152	10.5719	4.02052e-26	2.51227e-24	ENSG00000168884	TNFAIP3 interacting protein 2 [Source:HGNC Symbol;Acc:HGNC:19118]	1418.33	2876.73	1841.28	135.295	207.232	1022.53	3.03015	0.431579	7.02107	2.20172e-12	3.15838e-11	ENSG00000168884	TNFAIP3 interacting protein 2 [Source:HGNC Symbol;Acc:HGNC:19118]	1234.01	3467.35	866.787	133.384	203.432	230.195
XRCC5	3088.51	0.345731	9.6366	5.60135e-22	2.15899e-20	ENSG00000079246	X-ray repair complementing defective repair in Chinese hamster cells 5 (double-strand-break rejoining) [Source:HGNC Symbol;Acc:HGNC:12833]	4065.89	5347.56	7517.46	706.049	442.144	2941.42	3.27738	0.353494	9.27137	1.83762e-20	1.03574e-18	ENSG00000079246	X-ray repair complementing defective repair in Chinese hamster cells 5 (double-strand-break rejoining) [Source:HGNC Symbol;Acc:HGNC:12833]	6656.04	3413.25	6009.48	696.073	434.038	439.608
NUP205	1427.56	0.349705	9.52677	1.62246e-21	5.85998e-20	ENSG00000155561	nucleoporin 205kDa [Source:HGNC Symbol;Acc:HGNC:18658]	1753.06	2558	3522.33	309.775	193.765	1609.84	3.59482	0.345108	10.4165	2.08483e-25	2.73849e-23	ENSG00000155561	nucleoporin 205kDa [Source:HGNC Symbol;Acc:HGNC:18658]	3305.62	2691.89	2943.69	305.398	190.213	222.202
EPB41L3	5100.59	0.328217	10.1456	3.46473e-24	1.74915e-22	ENSG00000082397	erythrocyte membrane protein band 4.1-like 3 [Source:HGNC Symbol;Acc:HGNC:3380]	7547.43	12670.1	7738.1	1139.29	778.054	5169	3.38793	0.335309	10.1039	5.30808e-24	5.58742e-22	ENSG00000082397	erythrocyte membrane protein band 4.1-like 3 [Source:HGNC Symbol;Acc:HGNC:3380]	12695.8	7878.49	7842.19	1123.19	763.789	710.566
RNU4-2	3003.15	0.816902	4.07586	4.58451e-05	0.000193198	ENSG00000202538	RNA, U4 small nuclear 2 [Source:HGNC Symbol;Acc:HGNC:10193]	2540.71	3975.93	10289.9	768.891	194.514	5385.41	4.46176	0.477642	9.34122	9.52329e-21	5.63635e-19	ENSG00000202538	RNA, U4 small nuclear 2 [Source:HGNC Symbol;Acc:HGNC:10193]	7962	3461.34	19698	758.028	190.947	242.184
FBXO6	530.928	0.31648	10.5191	7.05245e-26	4.28203e-24	ENSG00000116663	F-box protein 6 [Source:HGNC Symbol;Acc:HGNC:13585]	421.718	1013.39	1478.8	45.8378	93.5161	779.066	4.01601	0.418039	9.60677	7.4862e-22	5.47859e-20	ENSG00000116663	F-box protein 6 [Source:HGNC Symbol;Acc:HGNC:13585]	1479.72	1786.58	1142.42	45.1901	91.8016	128.685
UBA1	5837.52	0.299359	11.1195	1.0081e-28	7.86805e-27	ENSG00000130985	ubiquitin-like modifier activating enzyme 1 [Source:HGNC Symbol;Acc:HGNC:12469]	7350.76	15409.3	9291.76	855.392	1116.21	4874.59	3.05042	0.379219	8.04396	8.69795e-16	2.14563e-14	ENSG00000130985	ubiquitin-like modifier activating enzyme 1 [Source:HGNC Symbol;Acc:HGNC:12469]	11864.9	9233.45	5235.78	843.306	1095.74	974.33
ANXA2	4134.73	0.327348	10.1675	2.76862e-24	1.42061e-22	ENSG00000182718	annexin A2 [Source:HGNC Symbol;Acc:HGNC:537]	5529.61	10247	6908.08	833.212	639.65	4495.65	3.48601	0.346265	10.0675	7.6933e-24	7.91741e-22	ENSG00000182718	annexin A2 [Source:HGNC Symbol;Acc:HGNC:537]	10844.1	8341.37	5706.05	821.44	627.923	633.035
NUB1	1626.82	0.317096	10.4946	9.15042e-26	5.49039e-24	ENSG00000013374	negative regulator of ubiquitin-like proteins 1 [Source:HGNC Symbol;Acc:HGNC:17623]	1636.76	3030.65	4280.12	232.146	264.09	2537.12	4.09786	0.355364	11.5314	9.16158e-31	2.41368e-28	ENSG00000013374	negative regulator of ubiquitin-like proteins 1 [Source:HGNC Symbol;Acc:HGNC:17623]	4652.31	5737.24	4036.54	228.866	259.248	308.525
NDUFB3	238.653	0.386958	8.59719	8.16913e-18	1.81175e-16	ENSG00000119013	NADH dehydrogenase (ubiquinone) 1 beta subcomplex, 3, 12kDa [Source:HGNC Symbol;Acc:HGNC:7698]	331.89	454.937	521.389	55.4489	32.9177	196.727	3.05367	0.404558	7.54816	4.41439e-14	8.20998e-13	ENSG00000119013	NADH dehydrogenase (ubiquinone) 1 beta subcomplex, 3, 12kDa [Source:HGNC Symbol;Acc:HGNC:7698]	366.537	260.893	431.58	54.6655	32.3142	34.3693
OSER1	772.488	0.328157	10.1355	3.84519e-24	1.93643e-22	ENSG00000132823	oxidative stress responsive serine-rich 1 [Source:HGNC Symbol;Acc:HGNC:16105]	1053.35	1823.84	1359.29	132.338	118.204	913.082	3.61434	0.367481	9.83547	7.91977e-23	6.92867e-21	ENSG00000132823	oxidative stress responsive serine-rich 1 [Source:HGNC Symbol;Acc:HGNC:16105]	2010.52	1804.61	1272.98	130.468	116.037	143.872
AC097533.1	35.6404	0.594848	5.59062	2.26258e-08	1.56449e-07	ENSG00000237868		44.4412	81.7253	70.9195	5.91455	6.73316	36.6244	3.43601	0.578374	5.94082	2.83606e-09	2.64368e-08	ENSG00000237868		82.8102	70.9341	49.5652	5.83098	6.60972	3.99643
MRPL14	472.221	0.329217	10.0998	5.53643e-24	2.73406e-22	ENSG00000180992	mitochondrial ribosomal protein L14 [Source:HGNC Symbol;Acc:HGNC:14279]	545.586	1144.15	895.687	51.7523	86.0348	357.898	2.92297	0.41247	7.08651	1.37532e-12	2.02715e-11	ENSG00000180992	mitochondrial ribosomal protein L14 [Source:HGNC Symbol;Acc:HGNC:14279]	674.7	758.634	471.474	51.0211	84.4575	107.104
PSMB2	1247.8	0.314315	10.5776	3.7865e-26	2.38064e-24	ENSG00000126067	proteasome (prosome, macropain) subunit, beta type, 2 [Source:HGNC Symbol;Acc:HGNC:9539]	1496.82	2755.5	2593.81	203.313	215.461	1067.48	3.13224	0.352832	8.87741	6.84325e-19	2.88927e-17	ENSG00000126067	proteasome (prosome, macropain) subunit, beta type, 2 [Source:HGNC Symbol;Acc:HGNC:9539]	2113.7	2116	1547.4	200.44	211.511	215.807
RP11-793I11.1	87.0278	0.442022	7.51786	5.56804e-14	7.49166e-13	ENSG00000254780		89.8279	141.657	246.905	8.87182	12.7182	39.1766	2.09318	0.55023	3.80419	0.00014227	0.00054902	ENSG00000254780		48.8716	87.7659	55.6098	8.74647	12.485	21.5807
BRK1	991.088	0.316766	10.4894	9.66508e-26	5.78216e-24	ENSG00000254999	BRICK1, SCAR/WAVE actin-nucleating complex subunit [Source:HGNC Symbol;Acc:HGNC:23057]	1228.28	2335.98	1871.49	166.347	190.773	882.727	3.19105	0.353859	9.01784	1.9183e-19	8.9427e-18	ENSG00000254999	BRICK1, SCAR/WAVE actin-nucleating complex subunit [Source:HGNC Symbol;Acc:HGNC:23057]	1930.43	1518.47	1346.72	163.996	187.275	149.467
RP11-181C21.4	90.0456	0.460137	7.22093	5.16319e-13	6.16511e-12	ENSG00000219201		116.303	148.468	231.145	17.7436	13.4663	139.394	4.06467	0.440745	9.22227	2.90885e-20	1.56126e-18	ENSG00000219201		222.637	287.343	282.885	17.4929	13.2194	12.7886
RPS4X	3470.96	0.316655	10.4896	9.64337e-26	5.77765e-24	ENSG00000198034	ribosomal protein S4, X-linked [Source:HGNC Symbol;Acc:HGNC:10424]	4521.65	7394.77	7105.08	669.083	564.089	2321.32	2.72521	0.339338	8.03096	9.67105e-16	2.36418e-14	ENSG00000198034	ribosomal protein S4, X-linked [Source:HGNC Symbol;Acc:HGNC:10424]	4850.51	3378.39	3930.16	659.63	553.747	555.504
BIRC6	5174.85	0.353489	9.39533	5.70382e-21	1.90788e-19	ENSG00000115760	baculoviral IAP repeat containing 6 [Source:HGNC Symbol;Acc:HGNC:13516]	6240.67	9466.51	12653.9	1191.04	686.782	5357.98	3.42886	0.35076	9.77551	1.43427e-22	1.20231e-20	ENSG00000115760	baculoviral IAP repeat containing 6 [Source:HGNC Symbol;Acc:HGNC:13516]	10416.4	7188.39	11906.5	1174.21	674.191	788.096
XRCC6P2	607.191	0.334944	9.91353	3.63556e-23	1.63124e-21	ENSG00000234825	X-ray repair complementing defective repair in Chinese hamster cells 6 pseudogene 2 [Source:HGNC Symbol;Acc:HGNC:45184]	802.778	1242.22	1283.12	115.334	108.479	491.376	3.01875	0.361958	8.34004	7.42623e-17	2.17112e-15	ENSG00000234825	X-ray repair complementing defective repair in Chinese hamster cells 6 pseudogene 2 [Source:HGNC Symbol;Acc:HGNC:45184]	1133.55	749.016	756.777	113.704	106.49	88.7208
ATP5E	2588.49	0.296489	11.1942	4.35142e-29	3.52447e-27	ENSG00000124172	ATP synthase, H+ transporting, mitochondrial F1 complex, epsilon subunit [Source:HGNC Symbol;Acc:HGNC:838]	3154.38	6753.23	4281.44	330.475	527.431	2412.86	3.2581	0.375283	8.68171	3.89875e-18	1.43917e-16	ENSG00000124172	ATP synthase, H+ transporting, mitochondrial F1 complex, epsilon subunit [Source:HGNC Symbol;Acc:HGNC:838]	5327.01	3567.14	4268.65	325.806	517.761	470.78
RABGGTB	638.489	0.388611	8.53716	1.37555e-17	2.95889e-16	ENSG00000137955	Rab geranylgeranyltransferase, beta subunit [Source:HGNC Symbol;Acc:HGNC:9796]	590.027	1028.38	1896.44	128.641	65.8353	500.353	3.06678	0.369654	8.29636	1.07348e-16	3.0741e-15	ENSG00000137955	Rab geranylgeranyltransferase, beta subunit [Source:HGNC Symbol;Acc:HGNC:9796]	818.599	663.654	1210.12	126.824	64.6283	118.294
EIF4EP2	94.1972	0.504447	6.57615	4.82773e-11	4.54557e-10	ENSG00000229944	eukaryotic translation initiation factor 4E pseudogene 2 [Source:HGNC Symbol;Acc:HGNC:32428]	110.63	171.623	235.085	26.6155	9.72568	102.74	3.42277	0.501616	6.82349	8.88565e-12	1.17858e-10	ENSG00000229944	eukaryotic translation initiation factor 4E pseudogene 2 [Source:HGNC Symbol;Acc:HGNC:32428]	160.19	98.5863	310.689	26.2394	9.54737	11.19
EIF2A	377.04	0.446982	7.41774	1.19136e-13	1.53356e-12	ENSG00000144895	eukaryotic translation initiation factor 2A, 65kDa [Source:HGNC Symbol;Acc:HGNC:3254]	468.996	523.042	1076.93	105.723	53.8653	420.116	3.54409	0.454521	7.79743	6.31831e-15	1.34926e-13	ENSG00000144895	eukaryotic translation initiation factor 2A, 65kDa [Source:HGNC Symbol;Acc:HGNC:3254]	700.493	526.595	1103.73	104.229	52.8777	32.7707
AHSA1	1206.65	0.316416	10.4779	1.09154e-25	6.4637e-24	ENSG00000100591	AHA1, activator of heat shock 90kDa protein ATPase homolog 1 (yeast) [Source:HGNC Symbol;Acc:HGNC:1189]	1599.88	2540.29	2466.42	207.009	177.307	1014.8	3.07673	0.358604	8.57973	9.50967e-18	3.28422e-16	ENSG00000100591	AHA1, activator of heat shock 90kDa protein ATPase homolog 1 (yeast) [Source:HGNC Symbol;Acc:HGNC:1189]	2241.31	1641.1	1586.09	204.084	174.056	242.184
EDEM1	2844.09	0.329153	10.0697	7.52216e-24	3.65268e-22	ENSG00000134109	ER degradation enhancer, mannosidase alpha-like 1 [Source:HGNC Symbol;Acc:HGNC:18967]	3240.42	5576.39	6785.94	525.656	407.73	3666.94	3.72627	0.376956	9.88514	4.82926e-23	4.38293e-21	ENSG00000134109	ER degradation enhancer, mannosidase alpha-like 1 [Source:HGNC Symbol;Acc:HGNC:18967]	6080.44	9417.4	5071.37	518.229	400.255	513.941
MED13L	4717.36	0.329657	10.0532	8.89437e-24	4.29343e-22	ENSG00000123066	mediator complex subunit 13-like [Source:HGNC Symbol;Acc:HGNC:22962]	5633.63	11681.3	8572.06	869.439	721.944	4399.06	3.28411	0.339633	9.66959	4.05985e-22	3.099e-20	ENSG00000123066	mediator complex subunit 13-like [Source:HGNC Symbol;Acc:HGNC:22962]	8852.55	8161.03	7011.67	857.154	708.708	803.283
RAB39A	335.3	0.350048	9.46639	2.89694e-21	1.02097e-19	ENSG00000179331	RAB39A, member RAS oncogene family [Source:HGNC Symbol;Acc:HGNC:16521]	403.753	721.907	710.508	48.795	47.1321	467.038	3.85963	0.398277	9.69083	3.29837e-22	2.57312e-20	ENSG00000179331	RAB39A, member RAS oncogene family [Source:HGNC Symbol;Acc:HGNC:16521]	867.471	1047.18	715.674	48.1056	46.268	77.5308
SPP1	339.449	0.396803	8.34768	6.96149e-17	1.3835e-15	ENSG00000118785	secreted phosphoprotein 1 [Source:HGNC Symbol;Acc:HGNC:11255]	273.266	577.525	1024.39	45.0984	69.576	229.51	2.77456	0.429574	6.45887	1.05485e-10	1.2113e-09	ENSG00000118785	secreted phosphoprotein 1 [Source:HGNC Symbol;Acc:HGNC:11255]	617.683	396.75	204.305	44.4612	68.3004	45.5593
RP11-320A16.1	76.7473	0.559962	5.91487	3.32137e-09	2.52126e-08	ENSG00000261549		96.4468	160.726	162.852	25.8762	10.4738	127.276	3.9771	0.560816	7.09163	1.32539e-12	1.95793e-11	ENSG00000261549		213.135	115.418	395.313	25.5105	10.2818	3.99643
RP11-471L13.3	107.494	0.414914	7.98161	1.44437e-15	2.39207e-14	ENSG00000263648		191.002	166.175	232.458	19.2223	17.207	263.338	4.66326	0.41262	11.3016	1.28879e-29	3.00098e-27	ENSG00000263648		646.191	524.191	355.419	18.9507	16.8915	18.3836
RALGAPA1P	358.863	0.40849	8.10626	5.21996e-16	9.11949e-15	ENSG00000229419	Ral GTPase activating protein, alpha subunit 1 (catalytic) pseudogene [Source:HGNC Symbol;Acc:HGNC:23203]	525.729	561.18	870.734	110.158	42.6433	238.262	2.70022	0.446776	6.04379	1.50539e-09	1.46056e-08	ENSG00000229419	Ral GTPase activating protein, alpha subunit 1 (catalytic) pseudogene [Source:HGNC Symbol;Acc:HGNC:23203]	346.174	364.289	527.084	108.602	41.8615	41.5629
ANKRD12	1216.43	0.390665	8.47611	2.32845e-17	4.88734e-16	ENSG00000101745	ankyrin repeat domain 12 [Source:HGNC Symbol;Acc:HGNC:29135]	1310.54	2419.07	2937.91	300.903	169.077	1323.27	3.51784	0.385234	9.13168	6.74449e-20	3.43596e-18	ENSG00000101745	ankyrin repeat domain 12 [Source:HGNC Symbol;Acc:HGNC:29135]	2185.65	2112.39	3022.27	296.651	165.977	156.66
PSMB6	1451.11	0.314139	10.5402	5.63746e-26	3.46419e-24	ENSG00000142507	proteasome (prosome, macropain) subunit, beta type, 6 [Source:HGNC Symbol;Acc:HGNC:9543]	1826.82	3856.07	2262.86	167.086	286.533	1191.85	3.03417	0.39863	7.6115	2.70941e-14	5.22449e-13	ENSG00000142507	proteasome (prosome, macropain) subunit, beta type, 6 [Source:HGNC Symbol;Acc:HGNC:9543]	2560.33	2360.06	1485.75	164.725	281.28	298.933
NME2P1	317.723	0.335248	9.87638	5.27033e-23	2.31627e-21	ENSG00000123009	NME/NM23 nucleoside diphosphate kinase 2 pseudogene 1 [Source:HGNC Symbol;Acc:HGNC:31358]	289.34	610.215	841.84	30.3121	59.8503	178.922	2.45631	0.435344	5.64222	1.67875e-08	1.39962e-07	ENSG00000123009	NME/NM23 nucleoside diphosphate kinase 2 pseudogene 1 [Source:HGNC Symbol;Acc:HGNC:31358]	336.671	210.398	365.09	29.8838	58.753	72.7351
SNRPB	1200.54	0.300061	11.0345	2.60557e-28	1.97311e-26	ENSG00000125835	small nuclear ribonucleoprotein polypeptides B and B1 [Source:HGNC Symbol;Acc:HGNC:11153]	1428.74	2822.25	2314.08	139.731	237.157	1106.38	3.2032	0.395674	8.09555	5.70084e-16	1.44734e-14	ENSG00000125835	small nuclear ribonucleoprotein polypeptides B and B1 [Source:HGNC Symbol;Acc:HGNC:11153]	2457.16	2006.59	1549.82	137.757	232.809	254.173
RPL7P1	191.435	0.421361	7.85782	3.9089e-15	6.0853e-14	ENSG00000214485	ribosomal protein L7 pseudogene 1 [Source:HGNC Symbol;Acc:HGNC:10367]	310.143	212.486	527.956	51.7523	22.4439	165.569	3.05413	0.474257	6.43982	1.19617e-10	1.36037e-09	ENSG00000214485	ribosomal protein L7 pseudogene 1 [Source:HGNC Symbol;Acc:HGNC:10367]	230.783	165.914	500.488	51.0211	22.0324	23.1793
CNOT1	4935.48	0.332465	9.95261	2.45652e-23	1.12704e-21	ENSG00000125107	CCR4-NOT transcription complex, subunit 1 [Source:HGNC Symbol;Acc:HGNC:7877]	6009.01	10136.7	10892.7	1012.13	724.189	5488.43	3.53579	0.334923	10.557	4.71418e-26	6.944e-24	ENSG00000125107	CCR4-NOT transcription complex, subunit 1 [Source:HGNC Symbol;Acc:HGNC:7877]	11733.3	8889.6	9783.69	997.827	710.912	815.272
AC096772.6	139.235	0.399549	8.28021	1.22962e-16	2.37533e-15	ENSG00000244567		152.235	393.643	219.325	19.9616	32.1695	106.878	2.66872	0.475572	5.6116	2.00463e-08	1.64983e-07	ENSG00000244567		92.313	406.368	73.7434	19.6796	31.5798	17.5843
RB1	720.998	0.376129	8.78859	1.51454e-18	3.69705e-17	ENSG00000139687	retinoblastoma 1 [Source:HGNC Symbol;Acc:HGNC:9884]	840.6	1328.04	1783.49	167.825	102.494	1010.4	3.8471	0.387684	9.9233	3.29668e-23	3.0338e-21	ENSG00000139687	retinoblastoma 1 [Source:HGNC Symbol;Acc:HGNC:9884]	1737.66	1311.68	2646.3	165.454	100.615	100.71
LPXN	2401.52	0.312796	10.5675	4.21495e-26	2.62973e-24	ENSG00000110031	leupaxin [Source:HGNC Symbol;Acc:HGNC:14061]	3235.69	6279.22	3648.41	448.027	452.618	2621.65	3.41987	0.363512	9.40787	5.06301e-21	3.16301e-19	ENSG00000110031	leupaxin [Source:HGNC Symbol;Acc:HGNC:14061]	5781.78	6263.84	2462.55	441.697	444.32	335.7
CH17-472G23.1	15.9557	0.791221	4.1763	2.9629e-05	0.000129811	ENSG00000274642		30.2578	21.7934	36.7731	3.69659	0.748129	26.4632	3.8542	0.756367	5.09568	3.47498e-07	2.3326e-06	ENSG00000274642		24.4358	104.598	22.9693	3.64436	0.734413	2.39786
OSBPL8	1374	0.341061	9.68677	3.43198e-22	1.36146e-20	ENSG00000091039	oxysterol binding protein-like 8 [Source:HGNC Symbol;Acc:HGNC:16396]	1696.33	3594.55	2249.72	258.022	208.728	1095.92	2.95403	0.374198	7.8943	2.91948e-15	6.59494e-14	ENSG00000091039	oxysterol binding protein-like 8 [Source:HGNC Symbol;Acc:HGNC:16396]	2303.75	1042.37	2539.92	254.377	204.901	230.195
IRF1	6757.89	0.283958	11.6345	2.75112e-31	2.76749e-29	ENSG00000125347	interferon regulatory factor 1 [Source:HGNC Symbol;Acc:HGNC:6116]	5857.72	12866.3	18251.3	633.596	1202.99	7686.48	3.5764	0.40277	8.87951	6.71556e-19	2.84056e-17	ENSG00000125347	interferon regulatory factor 1 [Source:HGNC Symbol;Acc:HGNC:6116]	12778.6	19296.5	10550.1	624.644	1180.94	1688.09
RP11-170L3.4	110.595	0.451166	7.32205	2.4422e-13	3.0224e-12	ENSG00000259950		131.432	207.037	269.231	24.3975	14.2144	107.146	3.33699	0.443641	7.52182	5.40174e-14	9.87891e-13	ENSG00000259950		214.492	211.6	161.994	24.0528	13.9538	16.785
AGFG1	1439.75	0.340965	9.68767	3.40197e-22	1.35219e-20	ENSG00000173744	ArfGAP with FG repeats 1 [Source:HGNC Symbol;Acc:HGNC:5175]	1874.09	2901.25	3102.07	320.125	211.72	1387.52	3.30156	0.347209	9.50886	1.9277e-21	1.29369e-19	ENSG00000173744	ArfGAP with FG repeats 1 [Source:HGNC Symbol;Acc:HGNC:5175]	2708.3	2249.45	2620.91	315.602	207.839	223.001
UBE2V1P2	90.9227	0.514958	6.41353	1.42185e-10	1.26895e-09	ENSG00000214192	ubiquitin-conjugating enzyme E2 variant 1 pseudogene 2 [Source:HGNC Symbol;Acc:HGNC:32648]	119.14	178.433	199.625	29.5727	9.72568	95.7773	3.47492	0.478621	7.26027	3.86326e-13	6.20179e-12	ENSG00000214192	ubiquitin-conjugating enzyme E2 variant 1 pseudogene 2 [Source:HGNC Symbol;Acc:HGNC:32648]	207.704	162.307	157.158	29.1549	9.54737	8.79215
ALDOA	10125.3	0.301771	10.9433	7.15717e-28	5.19768e-26	ENSG00000149925	aldolase A, fructose-bisphosphate [Source:HGNC Symbol;Acc:HGNC:414]	11494.2	26837.2	17091.6	1154.82	1969.08	8532.64	3.07271	0.397427	7.73149	1.06293e-14	2.19073e-13	ENSG00000149925	aldolase A, fructose-bisphosphate [Source:HGNC Symbol;Acc:HGNC:414]	19423.7	15329	11227.1	1138.5	1932.97	2144.49
SLC43A2	12244.6	0.328655	10.0468	9.48868e-24	4.56409e-22	ENSG00000278550	solute carrier family 43 (amino acid system L transporter), member 2 [Source:HGNC Symbol;Acc:HGNC:23087]	19357.4	34842.2	13092.5	1696.74	2326.68	8266.2	2.62776	0.417028	6.30115	2.95443e-10	3.17589e-09	ENSG00000278550	solute carrier family 43 (amino acid system L transporter), member 2 [Source:HGNC Symbol;Acc:HGNC:23087]	14593.6	23199	5754.4	1672.76	2284.02	2093.33
EIF4A2	2211.48	0.347061	9.5103	1.90112e-21	6.83553e-20	ENSG00000156976	eukaryotic translation initiation factor 4A2 [Source:HGNC Symbol;Acc:HGNC:3284]	2533.15	3602.72	6004.52	447.288	317.207	2244.77	3.40327	0.348596	9.76277	1.62647e-22	1.35849e-20	ENSG00000156976	eukaryotic translation initiation factor 4A2 [Source:HGNC Symbol;Acc:HGNC:3284]	4387.58	2956.39	5018.18	440.968	311.391	354.084
C3AR1	1534.08	0.376558	8.76287	1.90334e-18	4.58839e-17	ENSG00000171860	complement component 3a receptor 1 [Source:HGNC Symbol;Acc:HGNC:1319]	2028.22	890.805	5571.12	351.916	108.479	4169.76	4.98847	0.340856	14.6352	1.67605e-48	1.45801e-45	ENSG00000171860	complement component 3a receptor 1 [Source:HGNC Symbol;Acc:HGNC:1319]	12949.6	3288.22	8080.34	346.943	106.49	246.98
TOP1	890.368	0.340283	9.6951	3.16335e-22	1.26104e-20	ENSG00000198900	topoisomerase (DNA) I [Source:HGNC Symbol;Acc:HGNC:11986]	1033.49	1713.51	2134.15	170.043	132.419	965.737	3.5039	0.346369	10.1161	4.68759e-24	4.94557e-22	ENSG00000198900	topoisomerase (DNA) I [Source:HGNC Symbol;Acc:HGNC:11986]	1882.91	1584.6	1875.02	167.641	129.991	154.262
MTPN	1739.04	0.349026	9.45201	3.32379e-21	1.1564e-19	ENSG00000105887	myotrophin [Source:HGNC Symbol;Acc:HGNC:15667]	2218.28	3728.03	3564.36	405.147	259.601	2057.44	3.59889	0.352223	10.2176	1.653e-24	1.91006e-22	ENSG00000105887	myotrophin [Source:HGNC Symbol;Acc:HGNC:15667]	4316.99	2860.21	4261.4	399.422	254.841	251.775
RAD23A	1525.43	0.305786	10.7851	4.04893e-27	2.77239e-25	ENSG00000179262	RAD23 homolog A (S. cerevisiae) [Source:HGNC Symbol;Acc:HGNC:9812]	1783.32	3975.93	2597.75	201.095	297.007	1203	2.97375	0.378796	7.85054	4.14242e-15	9.16441e-14	ENSG00000179262	RAD23 homolog A (S. cerevisiae) [Source:HGNC Symbol;Acc:HGNC:9812]	2620.06	2220.6	1598.18	198.253	291.562	289.342
PGD	8531.07	0.292208	11.2849	1.55798e-29	1.31688e-27	ENSG00000142657	phosphogluconate dehydrogenase [Source:HGNC Symbol;Acc:HGNC:8891]	9091.53	21631.3	16006.8	1072.75	1727.43	7939.04	3.19887	0.366934	8.71783	2.83597e-18	1.07262e-16	ENSG00000142657	phosphogluconate dehydrogenase [Source:HGNC Symbol;Acc:HGNC:8891]	11988.5	21580.8	9700.28	1057.59	1695.76	1611.36
ACTR1A	2256.75	0.312737	10.5424	5.50636e-26	3.39387e-24	ENSG00000138107	ARP1 actin-related protein 1 homolog A, centractin alpha (yeast) [Source:HGNC Symbol;Acc:HGNC:167]	2752.52	5847.44	3766.61	323.822	396.508	2014.1	3.1608	0.376258	8.40062	4.44138e-17	1.36241e-15	ENSG00000138107	ARP1 actin-related protein 1 homolog A, centractin alpha (yeast) [Source:HGNC Symbol;Acc:HGNC:167]	4585.79	3734.26	2614.87	319.246	389.239	441.206
UXT	358.463	0.364856	9.03378	1.65838e-19	4.61818e-18	ENSG00000126756	ubiquitously-expressed, prefoldin-like chaperone [Source:HGNC Symbol;Acc:HGNC:12641]	466.159	704.199	791.934	77.6285	50.8728	290.026	3.01086	0.385248	7.81539	5.47947e-15	1.18273e-13	ENSG00000126756	ubiquitously-expressed, prefoldin-like chaperone [Source:HGNC Symbol;Acc:HGNC:12641]	471.068	460.47	623.797	76.5316	49.9401	58.3479
ARL8A	931.318	0.307925	10.7018	9.98299e-27	6.59185e-25	ENSG00000143862	ADP-ribosylation factor-like 8A [Source:HGNC Symbol;Acc:HGNC:25192]	1237.73	2210.67	1646.91	138.253	173.566	1142.99	3.5944	0.387837	9.26781	1.90012e-20	1.06576e-18	ENSG00000143862	ADP-ribosylation factor-like 8A [Source:HGNC Symbol;Acc:HGNC:25192]	2522.32	2577.67	1275.4	136.299	170.384	175.843
TTLL4	3030.86	0.335977	9.80791	1.04097e-22	4.43158e-21	ENSG00000135912	tubulin tyrosine ligase-like family member 4 [Source:HGNC Symbol;Acc:HGNC:28976]	3726.44	8790.91	4146.16	514.566	496.758	1876.35	2.40227	0.42829	5.60898	2.03519e-08	1.672e-07	ENSG00000135912	tubulin tyrosine ligase-like family member 4 [Source:HGNC Symbol;Acc:HGNC:28976]	2047.18	6222.96	1496.63	507.295	487.65	496.357
MVP	4771.1	0.289995	11.3616	6.49442e-30	5.64156e-28	ENSG00000013364	major vault protein [Source:HGNC Symbol;Acc:HGNC:7531]	5059.67	11154.1	9894.58	586.28	943.391	4785.9	3.33609	0.384785	8.67	4.32109e-18	1.58114e-16	ENSG00000013364	major vault protein [Source:HGNC Symbol;Acc:HGNC:7531]	10541.3	9445.05	6263.35	577.996	926.095	961.542
DIP2B	2573.17	0.332444	9.90341	4.02316e-23	1.7933e-21	ENSG00000066084	DIP2 disco-interacting protein 2 homolog B (Drosophila) [Source:HGNC Symbol;Acc:HGNC:29284]	3211.11	5359.82	5506.77	531.57	369.576	4588.51	4.20128	0.346572	12.1224	8.03787e-34	3.01289e-31	ENSG00000066084	DIP2 disco-interacting protein 2 homolog B (Drosophila) [Source:HGNC Symbol;Acc:HGNC:29284]	11558.1	7918.17	6720.32	524.06	362.8	447.6
MEGF9	2087.12	0.335004	9.8274	8.58065e-23	3.69149e-21	ENSG00000106780	multiple EGF-like-domains 9 [Source:HGNC Symbol;Acc:HGNC:3234]	3086.3	5456.52	2895.88	415.497	312.718	1218.07	2.51719	0.341882	7.36273	1.80192e-13	3.03646e-12	ENSG00000106780	multiple EGF-like-domains 9 [Source:HGNC Symbol;Acc:HGNC:3234]	2276.6	1924.84	2044.26	409.626	306.985	346.091
SNORA49	1751.56	0.370955	8.87407	7.05178e-19	1.81489e-17	ENSG00000208892	small nucleolar RNA, H/ACA box 49 [Source:HGNC Symbol;Acc:HGNC:32642]	2662.69	1822.47	5069.43	531.57	150.374	2746.95	4.05473	0.38537	10.5216	6.86716e-26	9.92509e-24	ENSG00000208892	small nucleolar RNA, H/ACA box 49 [Source:HGNC Symbol;Acc:HGNC:32642]	5332.44	3181.21	7031.01	524.06	147.617	265.363
GNB1	5870.83	0.319542	10.3	7.04632e-25	3.87414e-23	ENSG00000078369	guanine nucleotide binding protein (G protein), beta polypeptide 1 [Source:HGNC Symbol;Acc:HGNC:4396]	6840.16	14671	10664.2	964.811	943.391	6171.3	3.42395	0.360252	9.50431	2.0137e-21	1.34553e-19	ENSG00000078369	guanine nucleotide binding protein (G protein), beta polypeptide 1 [Source:HGNC Symbol;Acc:HGNC:4396]	13081.3	12670.7	8288.27	951.179	926.095	1110.21
HSPA4	1377.21	0.337833	9.74069	2.02183e-22	8.26191e-21	ENSG00000170606	heat shock 70kDa protein 4 [Source:HGNC Symbol;Acc:HGNC:5237]	1743.61	2714.64	3077.12	291.292	222.942	1351.04	3.29117	0.357037	9.218	3.02692e-20	1.62086e-18	ENSG00000170606	heat shock 70kDa protein 4 [Source:HGNC Symbol;Acc:HGNC:5237]	2835.91	1731.27	2825.22	287.176	218.855	207.814
RASA2	307.03	0.452175	7.27456	3.47552e-13	4.22045e-12	ENSG00000155903	RAS p21 protein activator 2 [Source:HGNC Symbol;Acc:HGNC:9872]	279.885	638.819	765.668	81.3251	41.1471	263.99	3.10563	0.445427	6.97226	3.11884e-12	4.38664e-11	ENSG00000155903	RAS p21 protein activator 2 [Source:HGNC Symbol;Acc:HGNC:9872]	403.191	318.602	707.211	80.176	40.3927	34.3693
STK10	6565.19	0.332737	9.88525	4.82385e-23	2.13155e-21	ENSG00000072786	serine/threonine kinase 10 [Source:HGNC Symbol;Acc:HGNC:11388]	9831.9	16454	9599.08	927.106	1022.69	4347.09	2.65677	0.395165	6.72319	1.77782e-11	2.26678e-10	ENSG00000072786	serine/threonine kinase 10 [Source:HGNC Symbol;Acc:HGNC:11388]	9338.55	8159.82	5152.37	914.006	1003.94	1513.85
PSMC5	1248.76	0.304422	10.8047	3.27074e-27	2.27394e-25	ENSG00000087191	proteasome (prosome, macropain) 26S subunit, ATPase, 5 [Source:HGNC Symbol;Acc:HGNC:9552]	1448.59	2995.23	2391.56	178.176	243.142	1046.39	3.06841	0.363713	8.43634	3.27433e-17	1.02976e-15	ENSG00000087191	proteasome (prosome, macropain) 26S subunit, ATPase, 5 [Source:HGNC Symbol;Acc:HGNC:9552]	2216.87	1727.67	1690.05	175.658	238.684	229.395
BTG2	5418.57	0.335186	9.80658	1.05478e-22	4.48569e-21	ENSG00000159388	BTG family, member 2 [Source:HGNC Symbol;Acc:HGNC:1131]	7590.93	14451.8	7629.1	782.199	853.615	3444.7	2.5832	0.39344	6.56567	5.17995e-11	6.20961e-10	ENSG00000159388	BTG family, member 2 [Source:HGNC Symbol;Acc:HGNC:1131]	5303.93	8640.73	3943.46	771.147	837.965	1170.95
RAC1P2	544.952	0.338464	9.71149	2.69381e-22	1.08127e-20	ENSG00000249936	ras-related C3 botulinum toxin substrate 1 pseudogene 2 [Source:HGNC Symbol;Acc:HGNC:31414]	796.159	1042	1138.65	119.03	78.5535	680.889	3.65041	0.364298	10.0204	1.24017e-23	1.23495e-21	ENSG00000249936	ras-related C3 botulinum toxin substrate 1 pseudogene 2 [Source:HGNC Symbol;Acc:HGNC:31414]	1500.09	1326.11	971.962	117.349	77.1134	92.7172
ADAM10	2985.38	0.357038	9.2052	3.41024e-20	1.04542e-18	ENSG00000137845	ADAM metallopeptidase domain 10 [Source:HGNC Symbol;Acc:HGNC:188]	3453.17	7654.93	5236.22	681.652	487.78	2403.42	2.97749	0.370288	8.04101	8.91016e-16	2.19212e-14	ENSG00000137845	ADAM metallopeptidase domain 10 [Source:HGNC Symbol;Acc:HGNC:188]	5496.7	2608.93	4776.4	672.021	478.837	387.654
EIF5AL1	358.95	0.358082	9.17731	4.42006e-20	1.3383e-18	ENSG00000253626	eukaryotic translation initiation factor 5A-like 1 [Source:HGNC Symbol;Acc:HGNC:17419]	395.243	844.494	727.581	57.6669	53.1172	251.388	2.74117	0.426141	6.43254	1.25487e-10	1.42152e-09	ENSG00000253626	eukaryotic translation initiation factor 5A-like 1 [Source:HGNC Symbol;Acc:HGNC:17419]	552.521	514.573	258.706	56.8521	52.1433	73.5344
ATP6V0E1	1917.97	0.34814	9.43225	4.01393e-21	1.37885e-19	ENSG00000113732	ATPase, H+ transporting, lysosomal 9kDa, V0 subunit e1 [Source:HGNC Symbol;Acc:HGNC:863]	2962.43	3595.91	3876.93	540.442	254.364	3099.47	3.96166	0.34504	11.4818	1.62948e-30	4.24446e-28	ENSG00000113732	ATPase, H+ transporting, lysosomal 9kDa, V0 subunit e1 [Source:HGNC Symbol;Acc:HGNC:863]	9049.39	3326.69	5168.08	532.806	249.7	270.159
CAPRIN1	2402.31	0.323627	10.1461	3.44775e-24	1.74274e-22	ENSG00000135387	cell cycle associated protein 1 [Source:HGNC Symbol;Acc:HGNC:6743]	2807.36	4992.05	5349.17	439.895	363.591	2507.06	3.39268	0.344205	9.85659	6.41955e-23	5.64834e-21	ENSG00000135387	cell cycle associated protein 1 [Source:HGNC Symbol;Acc:HGNC:6743]	5646.03	3285.81	4870.69	433.679	356.925	449.199
POLR2B	1089.25	0.370748	8.85574	8.3132e-19	2.11548e-17	ENSG00000047315	polymerase (RNA) II (DNA directed) polypeptide B, 140kDa [Source:HGNC Symbol;Acc:HGNC:9188]	1458.99	1912.37	2575.43	281.68	169.825	1060.21	3.2473	0.398236	8.15423	3.5142e-16	9.19536e-15	ENSG00000047315	polymerase (RNA) II (DNA directed) polypeptide B, 140kDa [Source:HGNC Symbol;Acc:HGNC:9188]	1919.57	1293.65	2570.14	277.701	166.712	133.481
PHF11	725.97	0.317036	10.3539	4.01927e-25	2.25861e-23	ENSG00000136147	PHD finger protein 11 [Source:HGNC Symbol;Acc:HGNC:17024]	937.047	1174.12	1857.04	122.727	97.2568	1223.74	4.14569	0.351574	11.7918	4.30135e-32	1.31334e-29	ENSG00000136147	PHD finger protein 11 [Source:HGNC Symbol;Acc:HGNC:17024]	2310.54	2100.37	2552.01	120.993	95.4737	163.054
AKIRIN2	764.843	0.321781	10.1989	2.00501e-24	1.0486e-22	ENSG00000135334	akirin 2 [Source:HGNC Symbol;Acc:HGNC:21407]	1004.18	1728.49	1448.6	125.684	122.693	737.219	3.26972	0.361624	9.04174	1.54193e-19	7.32892e-18	ENSG00000135334	akirin 2 [Source:HGNC Symbol;Acc:HGNC:21407]	1286.95	1536.5	1200.45	123.908	120.444	155.062
RNU1-87P	7.30598	1.01048	3.24761	0.0011638	0.00352682	ENSG00000200597	RNA, U1 small nuclear 87, pseudogene [Source:HGNC Symbol;Acc:HGNC:48429]	12.2922	9.53461	19.6999	0.739319	0.748129	8.81847	3.72002	0.955756	3.89222	9.93291e-05	0.000397566	ENSG00000200597	RNA, U1 small nuclear 87, pseudogene [Source:HGNC Symbol;Acc:HGNC:48429]	21.7207	15.6295	13.298	0.728873	0.734413	0.799286
RPS20	4746.29	0.294166	11.1552	6.75129e-29	5.38266e-27	ENSG00000008988	ribosomal protein S20 [Source:HGNC Symbol;Acc:HGNC:10405]	5970.24	9570.03	10341.1	647.643	756.358	3970.63	3.05031	0.351176	8.686	3.75438e-18	1.39357e-16	ENSG00000008988	ribosomal protein S20 [Source:HGNC Symbol;Acc:HGNC:10405]	6681.84	7230.47	7370.71	638.493	742.491	1159.76
RP11-307L3.2	333.045	0.36189	9.06707	1.22263e-19	3.47843e-18	ENSG00000233846		450.085	660.613	710.508	70.9746	57.6059	337.615	3.30592	0.393885	8.39309	4.73516e-17	1.44293e-15	ENSG00000233846		726.286	396.75	728.972	69.9718	56.5498	47.1579
MDFIC	1449.38	0.301647	10.8767	1.48855e-27	1.06208e-25	ENSG00000135272	MyoD family inhibitor domain containing [Source:HGNC Symbol;Acc:HGNC:28870]	1797.5	3075.59	3049.54	223.274	294.015	1054.56	2.73833	0.400026	6.84537	7.62778e-12	1.02113e-10	ENSG00000135272	MyoD family inhibitor domain containing [Source:HGNC Symbol;Acc:HGNC:28870]	2761.25	1150.57	1657.41	220.12	288.624	249.377
NFKBIE	2209.93	0.305478	10.7342	7.03025e-27	4.70311e-25	ENSG00000146232	nuclear factor of kappa light polypeptide gene enhancer in B-cells inhibitor, epsilon [Source:HGNC Symbol;Acc:HGNC:7799]	2684.44	5387.06	4012.2	314.95	395.012	1860.76	2.9341	0.411528	7.12977	1.00535e-12	1.52472e-11	ENSG00000146232	nuclear factor of kappa light polypeptide gene enhancer in B-cells inhibitor, epsilon [Source:HGNC Symbol;Acc:HGNC:7799]	2844.06	5437.88	1731.16	310.5	387.77	453.195
HNRNPK	2547.86	0.314103	10.4353	1.71124e-25	1.00025e-23	ENSG00000165119	heterogeneous nuclear ribonucleoprotein K [Source:HGNC Symbol;Acc:HGNC:5044]	3086.3	5474.23	5374.12	449.506	409.975	2540.34	3.33391	0.340022	9.80499	1.07154e-22	9.18274e-21	ENSG00000165119	heterogeneous nuclear ribonucleoprotein K [Source:HGNC Symbol;Acc:HGNC:5044]	5191.25	4210.36	4515.27	443.155	402.458	479.572
NPM1P39	72.4976	0.55569	5.89502	3.74646e-09	2.82604e-08	ENSG00000225159	nucleophosmin 1 (nucleolar phosphoprotein B23, numatrin) pseudogene 39 [Source:HGNC Symbol;Acc:HGNC:45218]	89.8279	88.5357	221.952	15.5257	14.2144	40.4347	2.38598	0.622845	3.83078	0.000127738	0.000499056	ENSG00000225159	nucleophosmin 1 (nucleolar phosphoprotein B23, numatrin) pseudogene 39 [Source:HGNC Symbol;Acc:HGNC:45218]	73.3074	27.6523	107.593	15.3063	13.9538	4.79572
NF1	1951.12	0.34767	9.41943	4.53549e-21	1.54112e-19	ENSG00000196712	neurofibromin 1 [Source:HGNC Symbol;Acc:HGNC:7765]	2576.64	4015.43	4054.23	476.121	283.541	1338.03	2.72655	0.365321	7.46343	8.43008e-14	1.50355e-12	ENSG00000196712	neurofibromin 1 [Source:HGNC Symbol;Acc:HGNC:7765]	2184.29	2512.75	2290.88	469.394	278.342	292.539
HIAT1	797.878	0.345457	9.47951	2.55477e-21	9.06934e-20	ENSG00000156875	hippocampus abundant transcript 1 [Source:HGNC Symbol;Acc:HGNC:23363]	1029.71	1712.14	1618.01	171.522	113.716	1214.76	3.96642	0.358066	11.0773	1.61613e-28	3.3869e-26	ENSG00000156875	hippocampus abundant transcript 1 [Source:HGNC Symbol;Acc:HGNC:23363]	2481.59	2473.07	1914.91	169.098	111.631	138.277
LDHAP4	169.606	0.498128	6.5728	4.93791e-11	4.63858e-10	ENSG00000214110	lactate dehydrogenase A pseudogene 4 [Source:HGNC Symbol;Acc:HGNC:6539]	151.289	258.797	522.703	47.3164	19.4514	149.656	3.19795	0.440727	7.25608	3.98465e-13	6.38111e-12	ENSG00000214110	lactate dehydrogenase A pseudogene 4 [Source:HGNC Symbol;Acc:HGNC:6539]	369.252	132.25	313.107	46.6479	19.0947	17.5843
ANTXR2	1929.26	0.33582	9.74778	1.88549e-22	7.77497e-21	ENSG00000163297	anthrax toxin receptor 2 [Source:HGNC Symbol;Acc:HGNC:21732]	2740.22	4613.39	3179.56	452.463	301.496	2195.67	3.45453	0.370051	9.33527	1.00735e-20	5.93909e-19	ENSG00000163297	anthrax toxin receptor 2 [Source:HGNC Symbol;Acc:HGNC:21732]	4546.42	5292.4	2312.64	446.07	295.968	280.55
RPS7P1	1782.67	0.291461	11.2302	2.89669e-29	2.39866e-27	ENSG00000263266	ribosomal protein S7 pseudogene 1 [Source:HGNC Symbol;Acc:HGNC:17081]	1977.16	3371.17	4377.31	213.663	309.725	1299.64	2.80984	0.376647	7.46014	8.64295e-14	1.53736e-12	ENSG00000263266	ribosomal protein S7 pseudogene 1 [Source:HGNC Symbol;Acc:HGNC:17081]	2531.82	1626.67	2689.82	210.644	304.047	434.812
KRAS	479.332	0.370707	8.82948	1.05166e-18	2.63341e-17	ENSG00000133703	Kirsten rat sarcoma viral oncogene homolog [Source:HGNC Symbol;Acc:HGNC:6407]	584.354	1047.45	988.933	110.158	70.3241	441.271	3.20693	0.378786	8.46633	2.53243e-17	8.14779e-16	ENSG00000133703	Kirsten rat sarcoma viral oncogene homolog [Source:HGNC Symbol;Acc:HGNC:6407]	733.074	745.409	918.77	108.602	69.0348	72.7351
RNU7-45P	19.0308	0.740486	4.41933	9.90068e-06	4.73709e-05	ENSG00000238829	RNA, U7 small nuclear 45 pseudogene [Source:HGNC Symbol;Acc:HGNC:34141]	23.6389	51.7593	30.2064	1.47864	2.99252	14.4801	2.92444	0.768507	3.80536	0.000141598	0.000547039	ENSG00000238829	RNA, U7 small nuclear 45 pseudogene [Source:HGNC Symbol;Acc:HGNC:34141]	23.0783	36.0682	19.3425	1.45775	2.93765	3.99643
RP11-466H18.1	1748.13	0.309781	10.5591	4.61026e-26	2.86758e-24	ENSG00000244398		2306.21	2966.63	4280.12	322.343	262.593	1540.47	3.10623	0.344209	9.02425	1.80937e-19	8.47776e-18	ENSG00000244398		2939.08	1980.14	3406.7	317.789	257.779	341.295
HUWE1	8281.34	0.321011	10.1889	2.22351e-24	1.15546e-22	ENSG00000086758	HECT, UBA and WWE domain containing 1, E3 ubiquitin protein ligase [Source:HGNC Symbol;Acc:HGNC:30892]	9001.7	18015	18315.6	1446.85	1327.93	6762.37	3.02064	0.350952	8.60699	7.50036e-18	2.6237e-16	ENSG00000086758	HECT, UBA and WWE domain containing 1, E3 ubiquitin protein ligase [Source:HGNC Symbol;Acc:HGNC:30892]	12627.9	14082.2	9596.31	1426.4	1303.58	1537.83
NAA25	888.719	0.394252	8.29583	1.0783e-16	2.09495e-15	ENSG00000111300	N(alpha)-acetyltransferase 25, NatB auxiliary subunit [Source:HGNC Symbol;Acc:HGNC:25783]	734.697	1838.82	2312.76	178.176	133.915	929.64	3.4881	0.365293	9.54878	1.31238e-21	9.16778e-20	ENSG00000111300	N(alpha)-acetyltransferase 25, NatB auxiliary subunit [Source:HGNC Symbol;Acc:HGNC:25783]	1458	1952.49	1729.95	175.658	131.46	130.284
ATXN1	3295.48	0.327477	9.98659	1.74477e-23	8.17056e-22	ENSG00000124788	ataxin 1 [Source:HGNC Symbol;Acc:HGNC:10548]	4241.77	8905.33	4903.95	636.553	561.845	1535.2	2.08858	0.351943	5.93442	2.94891e-09	2.74112e-08	ENSG00000124788	ataxin 1 [Source:HGNC Symbol;Acc:HGNC:10548]	2651.28	3109.08	1762.59	627.559	551.544	509.145
TALDO1	9400.34	0.288809	11.3221	1.01962e-29	8.70865e-28	ENSG00000177156	transaldolase 1 [Source:HGNC Symbol;Acc:HGNC:11559]	11424.2	24313.3	15606.2	1205.09	2044.64	9215.35	3.2713	0.367259	8.90734	5.22699e-19	2.24595e-17	ENSG00000177156	transaldolase 1 [Source:HGNC Symbol;Acc:HGNC:11559]	17676.6	21026.5	11634.5	1188.06	2007.15	1759.23
PLAGL2	1403.07	0.302206	10.8198	2.77458e-27	1.94225e-25	ENSG00000126003	pleiomorphic adenoma gene-like 2 [Source:HGNC Symbol;Acc:HGNC:9047]	2264.61	3303.06	2093.44	226.971	272.319	749.5	2.20009	0.384494	5.72203	1.05259e-08	9.11356e-08	ENSG00000126003	pleiomorphic adenoma gene-like 2 [Source:HGNC Symbol;Acc:HGNC:9047]	1102.33	1923.64	728.972	223.764	267.326	250.976
LDHB	598.517	0.369312	8.85317	8.50673e-19	2.16068e-17	ENSG00000111716	lactate dehydrogenase B [Source:HGNC Symbol;Acc:HGNC:6541]	686.474	760.045	1847.85	104.983	97.2568	309.524	2.27339	0.411715	5.52174	3.35655e-08	2.66909e-07	ENSG00000111716	lactate dehydrogenase B [Source:HGNC Symbol;Acc:HGNC:6541]	528.085	270.511	767.657	103.5	95.4737	91.9179
API5	533.97	0.376292	8.68669	3.73147e-18	8.69205e-17	ENSG00000166181	apoptosis inhibitor 5 [Source:HGNC Symbol;Acc:HGNC:594]	590.973	1137.34	1193.81	119.03	75.561	462.996	3.09013	0.373829	8.26617	1.38334e-16	3.88187e-15	ENSG00000166181	apoptosis inhibitor 5 [Source:HGNC Symbol;Acc:HGNC:594]	904.125	542.225	1055.38	117.349	74.1757	84.7244
SUMO1P3	86.9625	0.446756	7.31636	2.54795e-13	3.14754e-12	ENSG00000235082	SUMO1 pseudogene 3 (functional) [Source:HGNC Symbol;Acc:HGNC:33150]	114.412	231.555	131.332	14.0471	16.4588	92.9352	3.40223	0.467155	7.28286	3.26811e-13	5.2999e-12	ENSG00000235082	SUMO1 pseudogene 3 (functional) [Source:HGNC Symbol;Acc:HGNC:33150]	240.285	125.036	148.696	13.8486	16.1571	13.5879
SNX10	439.52	0.346474	9.43311	3.98102e-21	1.3687e-19	ENSG00000086300	sorting nexin 10 [Source:HGNC Symbol;Acc:HGNC:14974]	414.154	758.683	1239.78	64.3207	67.3316	1266.56	4.97877	0.35508	14.0215	1.15101e-44	8.84455e-42	ENSG00000086300	sorting nexin 10 [Source:HGNC Symbol;Acc:HGNC:14974]	1992.88	2675.06	2711.58	63.4119	66.0972	90.3194
GS1-44D20.1	224.22	0.356623	9.16069	5.15651e-20	1.54358e-18	ENSG00000254332		334.727	407.264	481.99	33.2693	48.6284	203.809	3.12686	0.395208	7.91195	2.53388e-15	5.76626e-14	ENSG00000254332		357.034	472.493	274.422	32.7993	47.7368	38.3658
UBC	14223.5	0.306687	10.6441	1.85823e-26	1.20359e-24	ENSG00000150991	ubiquitin C [Source:HGNC Symbol;Acc:HGNC:12468]	16874.4	33947.3	26906.1	2197.99	2386.53	19559.2	3.80322	0.359803	10.5703	4.09326e-26	6.10744e-24	ENSG00000150991	ubiquitin C [Source:HGNC Symbol;Acc:HGNC:12468]	43305.7	37320.9	29272.5	2166.94	2342.78	2946.17
PAFAH1B1	1751.51	0.316902	10.3004	7.01453e-25	3.86188e-23	ENSG00000007168	platelet-activating factor acetylhydrolase 1b, regulatory subunit 1 (45kDa) [Source:HGNC Symbol;Acc:HGNC:8574]	2411.17	3869.69	3280.68	347.48	282.045	1720.41	3.27992	0.340425	9.63478	5.70114e-22	4.274e-20	ENSG00000007168	platelet-activating factor acetylhydrolase 1b, regulatory subunit 1 (45kDa) [Source:HGNC Symbol;Acc:HGNC:8574]	3605.64	2880.64	2907.42	342.57	276.874	309.324
RPS6P25	1227.65	0.304336	10.7214	8.07601e-27	5.37622e-25	NA	NA	1814.52	2353.69	2516.33	194.441	187.78	809.905	2.58349	0.370274	6.97725	3.01018e-12	4.24936e-11	NA	NA	1791.96	947.391	1453.11	191.694	184.338	290.94
MORF4L1P1	786.13	0.33878	9.62983	5.98306e-22	2.29958e-20	ENSG00000218283	mortality factor 4 like 1 pseudogene 1 [Source:HGNC Symbol;Acc:HGNC:20400]	1109.14	1577.3	1600.94	181.133	124.189	851.659	3.42805	0.357962	9.57657	1.00324e-21	7.13801e-20	ENSG00000218283	mortality factor 4 like 1 pseudogene 1 [Source:HGNC Symbol;Acc:HGNC:20400]	1581.54	1690.39	1416.84	178.574	121.913	120.692
RP11-242C19.2	78.5466	0.488147	6.68261	2.34727e-11	2.29825e-10	ENSG00000241886		130.487	178.433	119.512	19.9616	17.9551	60.5465	2.87393	0.53785	5.34337	9.1234e-08	6.75284e-07	ENSG00000241886		122.179	85.3613	113.637	19.6796	17.6259	4.79572
RPL37AP1	471.76	0.325407	10.0246	1.18794e-23	5.64738e-22	ENSG00000226243	ribosomal protein L37a pseudogene 1 [Source:HGNC Symbol;Acc:HGNC:16548]	570.171	1046.08	957.413	62.8421	82.2942	325.641	2.70576	0.395097	6.84834	7.4712e-12	1.00105e-10	ENSG00000226243	ribosomal protein L37a pseudogene 1 [Source:HGNC Symbol;Acc:HGNC:16548]	688.275	464.077	550.053	61.9542	80.7854	108.703
RBM8A	167.172	0.423905	7.69515	1.41325e-14	2.06e-13	ENSG00000265241	RNA binding motif protein 8A [Source:HGNC Symbol;Acc:HGNC:9905]	250.572	350.057	309.944	48.795	23.9401	137.487	3.00331	0.424393	7.07673	1.47601e-12	2.16655e-11	ENSG00000265241	RNA binding motif protein 8A [Source:HGNC Symbol;Acc:HGNC:9905]	290.515	228.432	215.186	48.1056	23.5012	19.1829
SHOC2	576.274	0.405676	8.04059	8.9404e-16	1.51894e-14	ENSG00000108061	soc-2 suppressor of clear homolog (C. elegans) [Source:HGNC Symbol;Acc:HGNC:15454]	776.302	1189.1	1163.6	182.612	86.0348	710.12	3.58742	0.423859	8.46371	2.5901e-17	8.31592e-16	ENSG00000108061	soc-2 suppressor of clear homolog (C. elegans) [Source:HGNC Symbol;Acc:HGNC:15454]	1342.61	922.143	1673.13	180.032	84.4575	58.3479
PDCD1LG2	349.943	0.388543	8.39332	4.72597e-17	9.55537e-16	ENSG00000197646	programmed cell death 1 ligand 2 [Source:HGNC Symbol;Acc:HGNC:18731]	445.357	697.389	766.981	89.4576	47.8802	464.777	3.66951	0.43741	8.38917	4.89577e-17	1.48597e-15	ENSG00000197646	programmed cell death 1 ligand 2 [Source:HGNC Symbol;Acc:HGNC:18731]	556.593	1269.6	776.119	88.1936	47.0024	51.1543
PLAA	424.561	0.360827	9.03727	1.6063e-19	4.49158e-18	ENSG00000137055	phospholipase A2-activating protein [Source:HGNC Symbol;Acc:HGNC:9043]	517.219	923.495	879.927	89.4576	74.8129	657.651	3.99726	0.356541	11.2112	3.59276e-29	8.11982e-27	ENSG00000137055	phospholipase A2-activating protein [Source:HGNC Symbol;Acc:HGNC:9043]	1357.54	1287.63	1078.35	88.1936	73.4413	60.7458
NUP58	1057.05	0.340266	9.58255	9.46753e-22	3.55172e-20	NA	NA	1327.56	2303.29	2142.03	227.71	176.558	925.45	3.0928	0.352858	8.76501	1.86763e-18	7.29103e-17	NA	NA	2030.89	1258.78	1704.56	224.493	173.321	160.657
DHX15	1391.74	0.342528	9.51613	1.79747e-21	6.47487e-20	ENSG00000109606	DEAH (Asp-Glu-Ala-His) box helicase 15 [Source:HGNC Symbol;Acc:HGNC:2738]	1720.91	2785.47	3092.88	306.078	203.491	1321	3.23928	0.348645	9.29104	1.52785e-20	8.73962e-19	ENSG00000109606	DEAH (Asp-Glu-Ala-His) box helicase 15 [Source:HGNC Symbol;Acc:HGNC:2738]	2435.44	2073.92	2680.15	301.753	199.76	234.99
RPL24P8	296.084	0.341773	9.53667	1.47495e-21	5.37487e-20	ENSG00000236801	ribosomal protein L24 pseudogene 8 [Source:HGNC Symbol;Acc:HGNC:36409]	426.446	497.162	693.435	52.4916	48.6284	264.181	3.09918	0.382504	8.10235	5.3906e-16	1.37387e-14	ENSG00000236801	ribosomal protein L24 pseudogene 8 [Source:HGNC Symbol;Acc:HGNC:36409]	513.152	337.839	577.858	51.75	47.7368	56.7493
TGS1	542.673	0.354587	9.19177	3.86442e-20	1.18021e-18	ENSG00000137574	trimethylguanosine synthase 1 [Source:HGNC Symbol;Acc:HGNC:17843]	730.915	1046.08	1183.3	126.423	74.8129	522.519	3.25304	0.369379	8.80678	1.2879e-18	5.18139e-17	ENSG00000137574	trimethylguanosine synthase 1 [Source:HGNC Symbol;Acc:HGNC:17843]	923.13	907.716	1014.27	124.637	73.4413	91.9179
FAM103A2P	69.5422	0.481393	6.76566	1.32699e-11	1.33852e-10	ENSG00000235272	family with sequence similarity 103, member A2 pseudogene [Source:HGNC Symbol;Acc:HGNC:21234]	94.5557	123.95	162.852	12.5684	13.4663	77.6995	3.4689	0.473751	7.3222	2.43947e-13	4.03703e-12	ENSG00000235272	family with sequence similarity 103, member A2 pseudogene [Source:HGNC Symbol;Acc:HGNC:21234]	179.196	156.295	95.5037	12.3908	13.2194	9.59144
PSMD11	1365.39	0.322513	10.0971	5.69056e-24	2.80338e-22	ENSG00000108671	proteasome (prosome, macropain) 26S subunit, non-ATPase, 11 [Source:HGNC Symbol;Acc:HGNC:9556]	1669.85	3008.85	2780.31	254.326	225.935	1305.58	3.22003	0.361062	8.91823	4.738e-19	2.05113e-17	ENSG00000108671	proteasome (prosome, macropain) 26S subunit, non-ATPase, 11 [Source:HGNC Symbol;Acc:HGNC:9556]	2242.66	3024.92	1847.21	250.732	221.793	246.18
NSF	554.281	0.359799	9.05002	1.42939e-19	4.01343e-18	ENSG00000276262	N-ethylmaleimide-sensitive factor [Source:HGNC Symbol;Acc:HGNC:8016]	745.099	1080.14	1197.75	133.817	87.5311	526.167	3.10858	0.39578	7.85432	4.01938e-15	8.90074e-14	ENSG00000276262	N-ethylmaleimide-sensitive factor [Source:HGNC Symbol;Acc:HGNC:8016]	1367.05	443.639	1049.33	131.926	85.9263	79.1294
RPLP0	2517.61	0.300135	10.8482	2.0329e-27	1.44039e-25	ENSG00000089157	ribosomal protein, large, P0 [Source:HGNC Symbol;Acc:HGNC:10371]	2500.05	4771.39	6486.51	331.215	409.227	1227.7	2.16803	0.369455	5.86819	4.40584e-09	3.98922e-08	ENSG00000089157	ribosomal protein, large, P0 [Source:HGNC Symbol;Acc:HGNC:10371]	2355.34	1543.72	2148.23	326.535	401.724	590.673
PSMD13	1717.81	0.335593	9.70187	2.96034e-22	1.18475e-20	ENSG00000185627	proteasome (prosome, macropain) 26S subunit, non-ATPase, 13 [Source:HGNC Symbol;Acc:HGNC:9558]	2169.11	4343.7	2869.61	267.633	256.608	1590.53	3.17773	0.385729	8.23825	1.74743e-16	4.83006e-15	ENSG00000185627	proteasome (prosome, macropain) 26S subunit, non-ATPase, 13 [Source:HGNC Symbol;Acc:HGNC:9558]	3681.66	2850.59	2105.92	263.852	251.904	389.253
DYNC1H1	12909.3	0.303143	10.7347	6.99208e-27	4.68527e-25	ENSG00000197102	dynein, cytoplasmic 1, heavy chain 1 [Source:HGNC Symbol;Acc:HGNC:2961]	15462.7	29496	25536.3	2107.06	2224.19	9666.72	2.85019	0.350004	8.14331	3.84622e-16	1.00186e-14	ENSG00000197102	dynein, cytoplasmic 1, heavy chain 1 [Source:HGNC Symbol;Acc:HGNC:2961]	18221	19040.4	13920.6	2077.29	2183.41	2557.72
UBE2J1	878.966	0.326366	9.96657	2.13474e-23	9.88311e-22	ENSG00000198833	ubiquitin-conjugating enzyme E2, J1 [Source:HGNC Symbol;Acc:HGNC:17598]	1022.15	1784.33	1997.57	155.996	151.87	928.664	3.37785	0.362118	9.32806	1.07827e-20	6.30886e-19	ENSG00000198833	ubiquitin-conjugating enzyme E2, J1 [Source:HGNC Symbol;Acc:HGNC:17598]	1341.25	2225.41	1544.98	153.792	149.086	157.459
VDAC1	788.582	0.343593	9.4648	2.94122e-21	1.03389e-19	ENSG00000213585	voltage-dependent anion channel 1 [Source:HGNC Symbol;Acc:HGNC:12669]	809.396	1649.49	1857.04	138.992	120.449	516.756	2.67851	0.356999	7.50285	6.24471e-14	1.13084e-12	ENSG00000213585	voltage-dependent anion channel 1 [Source:HGNC Symbol;Acc:HGNC:12669]	818.599	914.929	959.873	137.028	118.24	151.864
OSTF1	1088.33	0.327705	9.92359	3.28718e-23	1.49301e-21	ENSG00000134996	osteoclast stimulating factor 1 [Source:HGNC Symbol;Acc:HGNC:8510]	1327.56	2503.52	2114.45	207.749	188.528	1162.12	3.37424	0.35728	9.44425	3.5795e-21	2.29851e-19	ENSG00000134996	osteoclast stimulating factor 1 [Source:HGNC Symbol;Acc:HGNC:8510]	2978.45	1728.87	1692.47	204.813	185.072	183.037
ERHP1	112.294	0.436851	7.43949	1.01078e-13	1.31356e-12	ENSG00000254270	enhancer of rudimentary homolog (Drosophila) pseudogene 1 [Source:HGNC Symbol;Acc:HGNC:41916]	172.091	209.762	231.145	28.0941	18.7032	108.532	3.22315	0.441435	7.30153	2.8451e-13	4.65318e-12	ENSG00000254270	enhancer of rudimentary homolog (Drosophila) pseudogene 1 [Source:HGNC Symbol;Acc:HGNC:41916]	253.861	146.677	191.007	27.6972	18.3603	13.5879
CTD-2287O16.1	1436.54	0.311903	10.4194	2.02209e-25	1.17186e-23	ENSG00000185641		1633.92	2578.43	3636.59	233.625	224.439	1363.38	3.21627	0.35465	9.06885	1.20278e-19	5.80673e-18	ENSG00000185641		2907.86	1691.6	2826.43	230.324	220.324	303.729
RP11-44K6.2	8.01064	1.05766	3.07108	0.00213289	0.00601315	ENSG00000253838		7.56445	5.44835	32.8331	2.21796	0	11.0214	3.61252	1.04669	3.45136	0.00055777	0.00184949	ENSG00000253838		1.35754	50.4954	12.0891	2.18662	0	0
SMIM15	140.627	0.497311	6.53119	6.52492e-11	6.06092e-10	ENSG00000188725	small integral membrane protein 15 [Source:HGNC Symbol;Acc:HGNC:33861]	142.779	287.401	337.524	43.6198	12.7182	170.713	3.60887	0.422119	8.54942	1.23714e-17	4.19399e-16	ENSG00000188725	small integral membrane protein 15 [Source:HGNC Symbol;Acc:HGNC:33861]	433.057	156.295	360.255	43.0035	12.485	19.1829
PDLIM5	1393.7	0.322012	10.0806	6.72809e-24	3.28668e-22	ENSG00000163110	PDZ and LIM domain 5 [Source:HGNC Symbol;Acc:HGNC:17468]	1841.94	3503.29	2264.17	278.723	259.601	1626.43	3.54198	0.341701	10.3657	3.54987e-25	4.47177e-23	ENSG00000163110	PDZ and LIM domain 5 [Source:HGNC Symbol;Acc:HGNC:17468]	3621.93	2955.19	2443.2	274.785	254.841	208.614
REL	1983.6	0.336177	9.65387	4.73368e-22	1.84904e-20	ENSG00000162924	v-rel avian reticuloendotheliosis viral oncogene homolog [Source:HGNC Symbol;Acc:HGNC:9954]	2177.62	3918.73	4734.53	371.877	263.341	1700.4	3.01699	0.400456	7.53387	4.92563e-14	9.09113e-13	ENSG00000162924	v-rel avian reticuloendotheliosis viral oncogene homolog [Source:HGNC Symbol;Acc:HGNC:9954]	2393.35	4364.25	2396.06	366.623	258.513	423.622
UBE2MP1	161.308	0.389012	8.34229	7.2866e-17	1.44319e-15	ENSG00000261461	ubiquitin-conjugating enzyme E2M pseudogene 1 [Source:HGNC Symbol;Acc:HGNC:32195]	196.676	385.471	299.438	28.0941	35.1621	113.141	2.69918	0.432646	6.23876	4.41052e-10	4.61733e-09	ENSG00000261461	ubiquitin-conjugating enzyme E2M pseudogene 1 [Source:HGNC Symbol;Acc:HGNC:32195]	270.151	198.375	125.726	27.6972	34.5174	22.38
TUBB6	1358.94	0.321629	10.0896	6.13969e-24	3.01734e-22	ENSG00000176014	tubulin, beta 6 class V [Source:HGNC Symbol;Acc:HGNC:20776]	1528.02	3273.1	2626.65	231.407	244.638	1086.87	2.77638	0.422146	6.57683	4.80592e-11	5.79135e-10	ENSG00000176014	tubulin, beta 6 class V [Source:HGNC Symbol;Acc:HGNC:20776]	1668.42	3325.49	816.013	228.137	240.153	242.983
ELF4	2166.73	0.314532	10.3139	6.09849e-25	3.37122e-23	ENSG00000102034	E74-like factor 4 (ets domain transcription factor) [Source:HGNC Symbol;Acc:HGNC:3319]	2419.68	5353	4069.99	351.176	396.508	2919.23	3.74003	0.366598	10.202	1.9422e-24	2.21099e-22	ENSG00000102034	E74-like factor 4 (ets domain transcription factor) [Source:HGNC Symbol;Acc:HGNC:3319]	6418.47	6350.4	3612.22	346.215	389.239	398.844
IGKV4-1	307.57	0.336168	9.64926	4.95136e-22	1.92484e-20	ENSG00000211598	immunoglobulin kappa variable 4-1 [Source:HGNC Symbol;Acc:HGNC:5834]	397.134	597.957	680.302	42.8805	52.369	214.304	2.68468	0.400744	6.69924	2.09506e-11	2.6442e-10	ENSG00000211598	immunoglobulin kappa variable 4-1 [Source:HGNC Symbol;Acc:HGNC:5834]	289.157	486.92	343.33	42.2746	51.4089	72.7351
RP11-367G18.2	129.616	0.480943	6.74119	1.57094e-11	1.57291e-10	ENSG00000218208		155.071	136.209	417.637	39.1839	8.22942	110.606	3.06769	0.496268	6.18151	6.34914e-10	6.51373e-09	ENSG00000218208		150.687	114.216	331.241	38.6303	8.07854	20.7814
PI4K2B	201.185	0.362945	8.9317	4.19519e-19	1.10482e-17	ENSG00000281028	Phosphatidylinositol 4-kinase type 2 beta; Phosphatidylinositol 4-kinase type 2-beta [Source:UniProtKB/TrEMBL;Acc:G5E9Z4]	228.825	448.127	418.95	22.1796	38.9027	358.976	4.15349	0.414893	10.011	1.3638e-23	1.34354e-21	ENSG00000281028	Phosphatidylinositol 4-kinase type 2 beta; Phosphatidylinositol 4-kinase type 2-beta [Source:UniProtKB/TrEMBL;Acc:G5E9Z4]	667.912	842.793	534.337	21.8662	38.1895	48.7565
RPL3P4	2696.79	0.290268	11.1671	5.90753e-29	4.73777e-27	ENSG00000232573	ribosomal protein L3 pseudogene 4 [Source:HGNC Symbol;Acc:HGNC:19805]	2701.46	4821.79	7179.94	320.125	454.862	1452.97	2.333	0.358435	6.50886	7.57252e-11	8.85894e-10	ENSG00000232573	ribosomal protein L3 pseudogene 4 [Source:HGNC Symbol;Acc:HGNC:19805]	2329.55	2058.29	2884.45	315.602	446.523	683.39
RNF149	1556.88	0.337849	9.59392	8.47999e-22	3.20188e-20	ENSG00000163162	ring finger protein 149 [Source:HGNC Symbol;Acc:HGNC:23137]	1646.21	3951.42	2914.27	245.454	237.157	1149.04	2.8521	0.363865	7.83834	4.56532e-15	1.0004e-13	ENSG00000163162	ring finger protein 149 [Source:HGNC Symbol;Acc:HGNC:23137]	1781.1	2451.43	1849.63	241.986	232.809	337.299
RP11-34E5.4	234.16	0.362043	8.95198	3.49166e-19	9.3098e-18	ENSG00000227032		245.845	651.078	384.804	31.0514	48.6284	153.954	2.61299	0.409119	6.38686	1.69326e-10	1.88478e-09	ENSG00000227032		177.838	407.57	217.603	30.6127	47.7368	42.3622
C1QBP	638.397	0.319915	10.1293	4.09775e-24	2.05346e-22	ENSG00000108561	complement component 1, q subcomponent binding protein [Source:HGNC Symbol;Acc:HGNC:1243]	825.471	1051.53	1607.51	96.8507	124.938	304.69	2.05154	0.396333	5.17631	2.26317e-07	1.57002e-06	ENSG00000108561	complement component 1, q subcomponent binding protein [Source:HGNC Symbol;Acc:HGNC:1243]	556.593	318.602	614.125	95.4823	122.647	120.692
CCT8P1	283.545	0.386005	8.39394	4.7011e-17	9.51453e-16	ENSG00000226015	chaperonin containing TCP1, subunit 8 (theta) pseudogene 1 [Source:HGNC Symbol;Acc:HGNC:35144]	350.801	414.075	787.994	59.8848	44.1396	249.047	3.10124	0.402281	7.70913	1.26674e-14	2.58649e-13	ENSG00000226015	chaperonin containing TCP1, subunit 8 (theta) pseudogene 1 [Source:HGNC Symbol;Acc:HGNC:35144]	420.839	314.995	612.916	59.0387	43.3304	43.1615
NCF1C	289.472	0.409803	7.90612	2.65527e-15	4.22407e-14	ENSG00000165178	neutrophil cytosolic factor 1C pseudogene [Source:HGNC Symbol;Acc:HGNC:32523]	753.609	562.542	270.545	43.6198	44.8877	837.353	4.63558	0.514506	9.00977	2.0649e-19	9.58734e-18	ENSG00000165178	neutrophil cytosolic factor 1C pseudogene [Source:HGNC Symbol;Acc:HGNC:32523]	2132.7	2376.89	367.508	43.0035	44.0648	59.9465
SMC6	636.894	0.406251	7.97424	1.53316e-15	2.52885e-14	ENSG00000163029	structural maintenance of chromosomes 6 [Source:HGNC Symbol;Acc:HGNC:20466]	580.572	946.651	1971.3	142.689	81.546	480.089	2.86185	0.412977	6.92981	4.2142e-12	5.8155e-11	ENSG00000163029	structural maintenance of chromosomes 6 [Source:HGNC Symbol;Acc:HGNC:20466]	632.616	538.618	1392.66	140.672	80.051	95.9144
R3HDM4	1278.84	0.322937	10.0299	1.12634e-23	5.36703e-22	ENSG00000198858	R3H domain containing 4 [Source:HGNC Symbol;Acc:HGNC:28270]	1495.87	3237.68	2210.32	121.988	267.83	894.293	2.6726	0.439097	6.08658	1.15345e-09	1.13803e-08	ENSG00000198858	R3H domain containing 4 [Source:HGNC Symbol;Acc:HGNC:28270]	1942.65	1632.69	1077.14	120.264	262.92	330.105
MSNP1	2110.67	0.317778	10.1917	2.15862e-24	1.12605e-22	ENSG00000251593	moesin pseudogene 1 [Source:HGNC Symbol;Acc:HGNC:7374]	2643.78	5534.16	3342.41	297.945	382.294	1744.66	2.97468	0.388185	7.66306	1.81554e-14	3.60799e-13	ENSG00000251593	moesin pseudogene 1 [Source:HGNC Symbol;Acc:HGNC:7374]	3657.23	3621.24	2069.65	293.736	375.285	450.798
TMEM106A	884.929	0.322259	10.049	9.27617e-24	4.46714e-22	ENSG00000184988	transmembrane protein 106A [Source:HGNC Symbol;Acc:HGNC:28288]	1075.1	2090.8	1663.98	147.864	151.87	1182.38	3.59386	0.420124	8.55428	1.18604e-17	4.03261e-16	ENSG00000184988	transmembrane protein 106A [Source:HGNC Symbol;Acc:HGNC:28288]	2093.33	3492.6	1038.45	145.775	149.086	175.044
RP11-665C16.9	63.6644	0.515594	6.28051	3.37468e-10	2.87031e-09	NA	NA	101.175	106.243	140.526	17.7436	9.72568	87.563	3.76501	0.493598	7.62768	2.39015e-14	4.65364e-13	NA	NA	181.911	119.025	191.007	17.4929	9.54737	6.39429
RP11-761N21.2	284.608	0.366087	8.84473	9.17494e-19	2.3174e-17	ENSG00000234287		405.644	503.972	638.275	57.6669	31.4214	304.667	3.37245	0.37595	8.97047	2.95248e-19	1.33324e-17	ENSG00000234287		579.672	393.143	698.749	56.8521	30.8453	68.7386
LPAR1	555.725	0.371947	8.70325	3.22521e-18	7.59089e-17	ENSG00000198121	lysophosphatidic acid receptor 1 [Source:HGNC Symbol;Acc:HGNC:3166]	607.047	1292.62	1136.02	121.988	100.249	534.861	3.09317	0.404879	7.63973	2.1768e-14	4.2707e-13	ENSG00000198121	lysophosphatidic acid receptor 1 [Source:HGNC Symbol;Acc:HGNC:3166]	985.577	1541.31	389.268	120.264	98.4113	74.3336
RP11-632C17__A.1	978.483	0.312794	10.3491	4.22399e-25	2.36387e-23	ENSG00000230202		1167.76	1821.11	2327.21	134.556	138.404	799.198	2.95608	0.369434	8.00164	1.2277e-15	2.95424e-14	ENSG00000230202		1561.18	1039.97	1651.37	132.655	135.866	274.155
OXSR1	1231.52	0.316095	10.2398	1.31566e-24	7.04355e-23	ENSG00000172939	oxidative stress responsive 1 [Source:HGNC Symbol;Acc:HGNC:8508]	1619.74	2861.75	2235.28	227.71	216.209	1190.38	3.23017	0.349236	9.24924	2.26095e-20	1.2484e-18	ENSG00000172939	oxidative stress responsive 1 [Source:HGNC Symbol;Acc:HGNC:8508]	2359.41	2348.04	1775.89	224.493	212.245	222.202
SNORA38B	184.103	0.401214	8.06731	7.18647e-16	1.23278e-14	ENSG00000200394	small nucleolar RNA, H/ACA box 38B [Source:HGNC Symbol;Acc:HGNC:33617]	222.206	197.503	587.056	38.4446	14.2144	207.657	3.55684	0.402641	8.8338	1.01182e-18	4.13563e-17	ENSG00000200394	small nucleolar RNA, H/ACA box 38B [Source:HGNC Symbol;Acc:HGNC:33617]	435.772	239.252	475.101	37.9014	13.9538	43.9608
EPS15	1368.47	0.384243	8.42303	3.66879e-17	7.53757e-16	ENSG00000085832	epidermal growth factor receptor pathway substrate 15 [Source:HGNC Symbol;Acc:HGNC:3419]	1478.85	2300.57	3698.32	339.347	190.773	1877.87	3.81889	0.353429	10.8053	3.25024e-27	5.71955e-25	ENSG00000085832	epidermal growth factor receptor pathway substrate 15 [Source:HGNC Symbol;Acc:HGNC:3419]	4116.08	2533.19	3898.73	334.553	187.275	197.424
FLNA	59971.4	0.317512	10.1893	2.21292e-24	1.15142e-22	ENSG00000196924	filamin A, alpha [Source:HGNC Symbol;Acc:HGNC:3754]	70414.7	166664	90247.7	7363.61	11405.2	42649	2.76404	0.384199	7.19428	6.27926e-13	9.84376e-12	ENSG00000196924	filamin A, alpha [Source:HGNC Symbol;Acc:HGNC:3754]	80415.5	90401.3	53263.3	7259.57	11196.1	13358.5
COPB1	1339.96	0.338279	9.5626	1.1483e-21	4.26503e-20	ENSG00000129083	coatomer protein complex, subunit beta 1 [Source:HGNC Symbol;Acc:HGNC:2231]	1838.16	2206.58	3259.67	307.557	212.469	1520.67	3.47754	0.362564	9.59153	8.67891e-22	6.28165e-20	ENSG00000129083	coatomer protein complex, subunit beta 1 [Source:HGNC Symbol;Acc:HGNC:2231]	2580.69	2404.54	3417.58	303.211	208.573	209.413
CMAS	242.302	0.402228	8.03846	9.09717e-16	1.54493e-14	ENSG00000111726	cytidine monophosphate N-acetylneuraminic acid synthetase [Source:HGNC Symbol;Acc:HGNC:18290]	239.226	626.56	459.663	37.7053	30.6733	198.428	3.03635	0.396804	7.65202	1.97841e-14	3.91144e-13	ENSG00000111726	cytidine monophosphate N-acetylneuraminic acid synthetase [Source:HGNC Symbol;Acc:HGNC:18290]	399.118	271.714	394.104	37.1725	30.1109	58.3479
RP1-89D4.1	129.134	0.537651	6.01195	1.83301e-09	1.43172e-08	ENSG00000241255		164.527	111.691	429.457	48.795	10.4738	139.743	3.46507	0.526332	6.58343	4.59726e-11	5.55296e-10	ENSG00000241255		241.643	120.227	408.611	48.1056	10.2818	9.59144
IGF2R	17157.9	0.30463	10.61	2.67884e-26	1.70529e-24	ENSG00000197081	insulin-like growth factor 2 receptor [Source:HGNC Symbol;Acc:HGNC:5467]	18873.3	41340.7	33446.4	2646.02	3125.68	16820.2	3.26002	0.359373	9.07142	1.17478e-19	5.68943e-18	ENSG00000197081	insulin-like growth factor 2 receptor [Source:HGNC Symbol;Acc:HGNC:5467]	37479.1	30086.9	24259.2	2608.64	3068.38	3419.35
RPS23P8	1052.41	0.343319	9.41395	4.77851e-21	1.61561e-19	ENSG00000230629	ribosomal protein S23 pseudogene 8 [Source:HGNC Symbol;Acc:HGNC:35982]	1289.74	1272.19	3201.88	215.142	130.923	926.423	3.08941	0.363691	8.49459	1.98633e-17	6.53208e-16	ENSG00000230629	ribosomal protein S23 pseudogene 8 [Source:HGNC Symbol;Acc:HGNC:35982]	1620.91	923.345	2474.64	212.102	128.522	199.022
DAD1	891.234	0.312365	10.3443	4.44214e-25	2.47914e-23	ENSG00000129562	defender against cell death 1 [Source:HGNC Symbol;Acc:HGNC:2664]	1186.67	2123.49	1548.41	147.864	167.581	838.925	3.16854	0.363474	8.71739	2.84691e-18	1.07588e-16	ENSG00000129562	defender against cell death 1 [Source:HGNC Symbol;Acc:HGNC:2664]	1901.92	1250.36	1402.33	145.775	164.508	168.649
UBE2K	524.235	0.356996	9.05003	1.42929e-19	4.01343e-18	ENSG00000078140	ubiquitin-conjugating enzyme E2K [Source:HGNC Symbol;Acc:HGNC:4914]	652.434	1182.29	1024.39	116.073	82.2942	536.283	3.31127	0.368971	8.97433	2.85087e-19	1.29242e-17	ENSG00000078140	ubiquitin-conjugating enzyme E2K [Source:HGNC Symbol;Acc:HGNC:4914]	970.644	762.241	1204.07	114.433	80.7854	85.5237
MAPK1	4307.21	0.31825	10.149	3.34748e-24	1.69416e-22	ENSG00000100030	mitogen-activated protein kinase 1 [Source:HGNC Symbol;Acc:HGNC:6871]	5886.09	10452.7	7145.79	818.426	698.004	3150.66	2.76245	0.346571	7.97081	1.57636e-15	3.71375e-14	ENSG00000100030	mitogen-activated protein kinase 1 [Source:HGNC Symbol;Acc:HGNC:6871]	7158.33	3949.46	5484.82	806.862	685.207	819.269
ATP1A1	4244.43	0.335395	9.62953	6.00021e-22	2.304e-20	ENSG00000163399	ATPase, Na+/K+ transporting, alpha 1 polypeptide [Source:HGNC Symbol;Acc:HGNC:799]	5388.73	12400.4	5460.8	761.498	728.678	3734.81	3.08234	0.372718	8.26989	1.34083e-16	3.76945e-15	ENSG00000163399	ATPase, Na+/K+ transporting, alpha 1 polypeptide [Source:HGNC Symbol;Acc:HGNC:799]	7030.72	9312.8	3892.68	750.739	715.318	706.569
LDHA	1436.14	0.341103	9.4659	2.9103e-21	1.02479e-19	ENSG00000134333	lactate dehydrogenase A [Source:HGNC Symbol;Acc:HGNC:6535]	1572.46	2466.74	3809.95	283.159	211.72	1231.2	3.00859	0.363008	8.28796	1.15207e-16	3.28284e-15	ENSG00000134333	lactate dehydrogenase A [Source:HGNC Symbol;Acc:HGNC:6535]	3023.25	1205.88	2405.73	279.158	207.839	265.363
ASCC3	1069.18	0.348738	9.25644	2.11364e-20	6.60366e-19	ENSG00000112249	activating signal cointegrator 1 complex subunit 3 [Source:HGNC Symbol;Acc:HGNC:18697]	1047.68	2307.38	2492.69	197.398	173.566	1150.07	3.42912	0.356322	9.62365	6.35334e-22	4.72453e-20	ENSG00000112249	activating signal cointegrator 1 complex subunit 3 [Source:HGNC Symbol;Acc:HGNC:18697]	1652.13	2101.57	2590.69	194.609	170.384	191.029
ENSAP2	175.252	0.369745	8.72727	2.60899e-18	6.19422e-17	ENSG00000259032	endosulfine alpha pseudogene 2 [Source:HGNC Symbol;Acc:HGNC:20011]	205.186	384.109	366.417	23.6582	35.1621	132.89	2.81754	0.436741	6.45129	1.10903e-10	1.26847e-09	ENSG00000259032	endosulfine alpha pseudogene 2 [Source:HGNC Symbol;Acc:HGNC:20011]	297.302	212.802	193.425	23.3239	34.5174	35.9679
EMP3	3407.92	0.324367	9.94727	2.59198e-23	1.18785e-21	ENSG00000142227	epithelial membrane protein 3 [Source:HGNC Symbol;Acc:HGNC:3335]	5064.4	8613.84	4890.82	508.651	593.266	4584.1	3.67014	0.400907	9.1546	5.45571e-20	2.81359e-18	ENSG00000142227	epithelial membrane protein 3 [Source:HGNC Symbol;Acc:HGNC:3335]	11611.1	8837.9	5216.44	501.464	582.389	755.326
NT5C2	721.627	0.359802	8.96746	3.03419e-19	8.15947e-18	ENSG00000076685	5'-nucleotidase, cytosolic II [Source:HGNC Symbol;Acc:HGNC:8022]	948.393	1437	1540.53	178.915	94.2642	1203.96	4.06118	0.351189	11.5641	6.26595e-31	1.69936e-28	ENSG00000076685	5'-nucleotidase, cytosolic II [Source:HGNC Symbol;Acc:HGNC:8022]	2736.81	1971.73	2119.22	176.387	92.536	127.087
RHBDD2	1467.74	0.31022	10.3987	2.51319e-25	1.44414e-23	ENSG00000005486	rhomboid domain containing 2 [Source:HGNC Symbol;Acc:HGNC:23082]	1587.59	4125.76	2307.51	219.578	327.68	848.717	2.29081	0.405183	5.65377	1.56969e-08	1.31768e-07	ENSG00000005486	rhomboid domain containing 2 [Source:HGNC Symbol;Acc:HGNC:23082]	1487.87	2262.68	571.814	216.475	321.673	231.793
ARPC4	2438.61	0.322331	10.0057	1.43925e-23	6.79451e-22	ENSG00000241553	actin related protein 2/3 complex, subunit 4, 20kDa [Source:HGNC Symbol;Acc:HGNC:707]	2795.07	6207.03	4299.82	361.527	406.982	2228.87	3.12097	0.391841	7.96488	1.65385e-15	3.87651e-14	ENSG00000241553	actin related protein 2/3 complex, subunit 4, 20kDa [Source:HGNC Symbol;Acc:HGNC:707]	5192.61	4152.65	2726.09	356.419	399.521	545.913
CD19	1265.36	0.303419	10.6277	2.21439e-26	1.42298e-24	ENSG00000177455	CD19 molecule [Source:HGNC Symbol;Acc:HGNC:1633]	1129.94	2686.04	3079.74	141.949	227.431	443.95	1.44703	0.390619	3.70446	0.000211839	0.000783037	ENSG00000177455	CD19 molecule [Source:HGNC Symbol;Acc:HGNC:1633]	325.811	1029.15	627.423	139.944	223.262	318.116
KHDRBS1	1778.05	0.314673	10.2473	1.21703e-24	6.54992e-23	ENSG00000121774	KH domain containing, RNA binding, signal transduction associated 1 [Source:HGNC Symbol;Acc:HGNC:18116]	2207.87	3924.17	3559.11	329.736	310.473	1718.78	3.21997	0.34685	9.28349	1.64023e-20	9.32465e-19	ENSG00000121774	KH domain containing, RNA binding, signal transduction associated 1 [Source:HGNC Symbol;Acc:HGNC:18116]	3609.71	3167.99	2577.39	325.077	304.781	327.707
STK17B	2216.66	0.366063	8.80567	1.30077e-18	3.21571e-17	ENSG00000081320	serine/threonine kinase 17b [Source:HGNC Symbol;Acc:HGNC:11396]	2301.48	5417.02	4389.13	474.643	305.985	1924.59	3.0385	0.353837	8.58728	8.90508e-18	3.09163e-16	ENSG00000081320	serine/threonine kinase 17b [Source:HGNC Symbol;Acc:HGNC:11396]	4129.65	1914.02	4335.14	467.936	300.375	400.443
ATP6V1E1	1402.04	0.3096	10.4115	2.19765e-25	1.26999e-23	ENSG00000131100	ATPase, H+ transporting, lysosomal 31kDa, V1 subunit E1 [Source:HGNC Symbol;Acc:HGNC:857]	1897.73	3151.87	2584.62	245.454	241.646	1493.16	3.33981	0.360482	9.26485	1.95357e-20	1.09308e-18	ENSG00000131100	ATPase, H+ transporting, lysosomal 31kDa, V1 subunit E1 [Source:HGNC Symbol;Acc:HGNC:857]	3537.76	2423.78	2235.27	241.986	237.215	282.947
CCSER2	704.414	0.368974	8.73161	2.51069e-18	5.97129e-17	ENSG00000107771	coiled-coil serine-rich protein 2 [Source:HGNC Symbol;Acc:HGNC:29197]	855.729	1422.02	1558.92	172.261	118.952	680.272	3.21507	0.391658	8.20886	2.23291e-16	6.04511e-15	ENSG00000107771	coiled-coil serine-rich protein 2 [Source:HGNC Symbol;Acc:HGNC:29197]	954.354	1434.31	1310.46	169.827	116.772	95.9144
RPL26P19	796.631	0.325701	9.88377	4.89544e-23	2.1585e-21	ENSG00000226221	ribosomal protein L26 pseudogene 19 [Source:HGNC Symbol;Acc:HGNC:36393]	1038.22	1122.36	2185.37	155.257	108.479	859.108	3.35428	0.358285	9.36204	7.82096e-21	4.68902e-19	ENSG00000226221	ribosomal protein L26 pseudogene 19 [Source:HGNC Symbol;Acc:HGNC:36393]	1660.28	886.075	2183.29	153.063	106.49	165.452
H3F3B	6393.21	0.293053	10.9846	4.5315e-28	3.35669e-26	ENSG00000132475	H3 histone, family 3B (H3.3B) [Source:HGNC Symbol;Acc:HGNC:4765]	9224.85	14205.2	11351.1	1134.11	1184.29	8864.82	3.73511	0.351289	10.6326	2.10176e-26	3.30723e-24	ENSG00000132475	H3 histone, family 3B (H3.3B) [Source:HGNC Symbol;Acc:HGNC:4765]	19908.4	17234.6	12540	1118.09	1162.58	1225.31
C6orf106	3328.39	0.303565	10.6029	2.88888e-26	1.83613e-24	ENSG00000196821	chromosome 6 open reading frame 106 [Source:HGNC Symbol;Acc:HGNC:21215]	3784.12	7691.71	6659.86	505.694	599.251	3972.06	3.50787	0.385266	9.10504	8.62332e-20	4.2935e-18	ENSG00000196821	chromosome 6 open reading frame 106 [Source:HGNC Symbol;Acc:HGNC:21215]	8796.89	8519.3	4719.58	498.549	588.265	709.766
TPD52L2	3636.3	0.306402	10.497	8.91872e-26	5.36717e-24	ENSG00000101150	tumor protein D52-like 2 [Source:HGNC Symbol;Acc:HGNC:12007]	4761.82	9476.04	5586.88	569.275	704.737	3814.68	3.23011	0.403573	8.00379	1.20644e-15	2.90459e-14	ENSG00000101150	tumor protein D52-like 2 [Source:HGNC Symbol;Acc:HGNC:12007]	11406.1	4861.99	4667.59	561.232	691.817	699.376
RPL37A	5946.82	0.293021	10.9739	5.10124e-28	3.75144e-26	ENSG00000197756	ribosomal protein L37a [Source:HGNC Symbol;Acc:HGNC:10348]	6732.36	12384.1	13184.5	769.631	1030.17	4429.35	2.77899	0.382437	7.26655	3.68797e-13	5.94109e-12	ENSG00000197756	ribosomal protein L37a [Source:HGNC Symbol;Acc:HGNC:10348]	9629.06	6159.24	7480.72	758.757	1011.29	1537.03
USMG5	308.447	0.338073	9.5111	1.88654e-21	6.78972e-20	ENSG00000173915	up-regulated during skeletal muscle growth 5 homolog (mouse) [Source:HGNC Symbol;Acc:HGNC:30889]	482.234	600.681	594.936	60.6241	53.8653	328.029	3.30477	0.379395	8.71064	3.02157e-18	1.13629e-16	ENSG00000173915	up-regulated during skeletal muscle growth 5 homolog (mouse) [Source:HGNC Symbol;Acc:HGNC:30889]	760.225	419.593	618.961	59.7676	52.8777	56.7493
RAPGEF1	12787.7	0.313767	10.2466	1.22519e-24	6.58515e-23	ENSG00000107263	Rap guanine nucleotide exchange factor (GEF) 1 [Source:HGNC Symbol;Acc:HGNC:4568]	12974	33704.9	23163.1	1868.26	2356.61	10395.1	2.93196	0.38155	7.68433	1.53806e-14	3.09795e-13	ENSG00000107263	Rap guanine nucleotide exchange factor (GEF) 1 [Source:HGNC Symbol;Acc:HGNC:4568]	18406.9	25739.4	11482.2	1841.86	2313.4	2586.49
SPG20	807.005	0.335193	9.59083	8.73802e-22	3.29321e-20	ENSG00000133104	spastic paraplegia 20 (Troyer syndrome) [Source:HGNC Symbol;Acc:HGNC:18514]	1079.83	1281.72	2038.28	166.347	136.159	1246.93	3.95702	0.346132	11.4321	2.8894e-30	7.40088e-28	ENSG00000133104	spastic paraplegia 20 (Troyer syndrome) [Source:HGNC Symbol;Acc:HGNC:18514]	2439.51	2375.69	2232.85	163.996	133.663	135.879
HNRNPU	3811.17	0.316114	10.1688	2.73228e-24	1.40373e-22	ENSG00000153187	heterogeneous nuclear ribonucleoprotein U (scaffold attachment factor A) [Source:HGNC Symbol;Acc:HGNC:5048]	4970.79	7465.6	8301.52	788.114	594.014	3616.12	3.17513	0.335894	9.45277	3.29992e-21	2.13085e-19	ENSG00000153187	heterogeneous nuclear ribonucleoprotein U (scaffold attachment factor A) [Source:HGNC Symbol;Acc:HGNC:5048]	7467.85	5264.75	6877.48	776.978	583.124	726.551
TMEM50A	1170.31	0.324232	9.9116	3.70648e-23	1.66123e-21	ENSG00000183726	transmembrane protein 50A [Source:HGNC Symbol;Acc:HGNC:30590]	1728.48	2560.72	2072.42	270.591	199.002	1919.38	3.98397	0.34305	11.6134	3.52406e-31	9.92341e-29	ENSG00000183726	transmembrane protein 50A [Source:HGNC Symbol;Acc:HGNC:30590]	4809.78	2863.81	3195.14	266.767	195.354	185.434
ADRM1	1077.15	0.320534	10.0239	1.1971e-23	5.68429e-22	ENSG00000130706	adhesion regulating molecule 1 [Source:HGNC Symbol;Acc:HGNC:15759]	1295.41	2656.07	1892.5	116.073	217.706	1043.47	3.16515	0.42297	7.48317	7.25524e-14	1.30258e-12	ENSG00000130706	adhesion regulating molecule 1 [Source:HGNC Symbol;Acc:HGNC:15759]	2052.61	2376.89	1225.83	114.433	213.714	277.352
BTK	1586.27	0.33387	9.62298	6.39527e-22	2.44648e-20	ENSG00000010671	Bruton agammaglobulinemia tyrosine kinase [Source:HGNC Symbol;Acc:HGNC:1133]	1882.6	3032.01	3731.15	328.257	262.593	1914.55	3.56471	0.340881	10.4573	1.35614e-25	1.84984e-23	ENSG00000010671	Bruton agammaglobulinemia tyrosine kinase [Source:HGNC Symbol;Acc:HGNC:1133]	4383.51	3035.74	3213.28	323.62	257.779	273.356
TCP1	1417.5	0.307345	10.4509	1.4513e-25	8.51981e-24	ENSG00000120438	t-complex 1 [Source:HGNC Symbol;Acc:HGNC:11655]	1937.45	3057.89	2714.64	253.586	243.142	1177.34	2.96412	0.345702	8.57419	9.97825e-18	3.43063e-16	ENSG00000120438	t-complex 1 [Source:HGNC Symbol;Acc:HGNC:11655]	2117.77	2131.63	2035.8	250.003	238.684	290.141
SLC6A6	8177.39	0.310555	10.3394	4.67261e-25	2.60064e-23	ENSG00000131389	solute carrier family 6 (neurotransmitter transporter), member 6 [Source:HGNC Symbol;Acc:HGNC:11052]	9569.03	19517.4	15482.8	1481.59	1567.33	7808.57	3.14206	0.364233	8.62652	6.3245e-18	2.24647e-16	ENSG00000131389	solute carrier family 6 (neurotransmitter transporter), member 6 [Source:HGNC Symbol;Acc:HGNC:11052]	15804.5	18371.9	8268.93	1460.66	1538.6	1406.74
STIP1	2503.48	0.300197	10.6944	1.08133e-26	7.11701e-25	ENSG00000168439	stress-induced phosphoprotein 1 [Source:HGNC Symbol;Acc:HGNC:11387]	3078.73	6034.05	4520.46	402.929	498.254	1588.06	2.5353	0.351783	7.20699	5.72007e-13	9.01929e-12	ENSG00000168439	stress-induced phosphoprotein 1 [Source:HGNC Symbol;Acc:HGNC:11387]	3091.13	2795.28	2282.42	397.236	489.119	473.178
HSPA9	1540.36	0.325905	9.84809	6.98554e-23	3.03733e-21	ENSG00000113013	heat shock 70kDa protein 9 (mortalin) [Source:HGNC Symbol;Acc:HGNC:5244]	1948.79	2820.88	3616.89	321.604	243.89	1480.8	3.21241	0.341701	9.40121	5.39378e-21	3.33351e-19	ENSG00000113013	heat shock 70kDa protein 9 (mortalin) [Source:HGNC Symbol;Acc:HGNC:5244]	2894.29	2500.73	2651.14	317.06	239.419	282.148
CDK14	769.354	0.351598	9.12439	7.21436e-20	2.11149e-18	ENSG00000058091	cyclin-dependent kinase 14 [Source:HGNC Symbol;Acc:HGNC:8883]	1106.3	1712.14	1357.98	204.052	127.182	452.355	2.36462	0.381236	6.20252	5.55656e-10	5.74278e-09	ENSG00000058091	cyclin-dependent kinase 14 [Source:HGNC Symbol;Acc:HGNC:8883]	746.65	978.65	557.307	201.169	124.85	105.506
HNRNPA3P6	316.937	0.361483	8.87386	7.06565e-19	1.81731e-17	ENSG00000213300	heterogeneous nuclear ribonucleoprotein A3 pseudogene 6 [Source:HGNC Symbol;Acc:HGNC:48495]	384.842	574.801	768.294	64.3207	49.3765	244.672	2.87334	0.381798	7.52581	5.23952e-14	9.62039e-13	ENSG00000213300	heterogeneous nuclear ribonucleoprotein A3 pseudogene 6 [Source:HGNC Symbol;Acc:HGNC:48495]	426.269	454.459	417.073	63.4119	48.4713	58.3479
MYL6P5	287.37	0.345558	9.28145	1.67181e-20	5.29637e-19	ENSG00000275193	myosin, light chain 6 pseudogene 5 [Source:HGNC Symbol;Acc:HGNC:51646]	336.618	712.372	517.45	43.6198	59.1022	234.776	2.91158	0.409716	7.10634	1.19163e-12	1.77685e-11	ENSG00000275193	myosin, light chain 6 pseudogene 5 [Source:HGNC Symbol;Acc:HGNC:51646]	564.739	389.536	299.809	43.0035	58.0186	53.5522
MOB3A	3703.88	0.334522	9.58702	9.06619e-22	3.40743e-20	ENSG00000172081	MOB kinase activator 3A [Source:HGNC Symbol;Acc:HGNC:29802]	4476.26	10417.2	5336.03	578.887	628.428	1993.76	2.22508	0.399091	5.57538	2.46986e-08	2.00339e-07	ENSG00000172081	MOB kinase activator 3A [Source:HGNC Symbol;Acc:HGNC:29802]	5142.38	2741.18	2126.47	570.707	616.907	764.917
CFP	1497.5	0.329617	9.72899	2.26834e-22	9.16809e-21	ENSG00000126759	complement factor properdin [Source:HGNC Symbol;Acc:HGNC:8864]	1552.6	4229.28	2400.76	211.445	274.563	1290.9	3.08186	0.345047	8.9317	4.19525e-19	1.83815e-17	ENSG00000126759	complement factor properdin [Source:HGNC Symbol;Acc:HGNC:8864]	1683.36	2729.16	2547.17	208.458	269.53	307.725
UBL5P2	363.807	0.336045	9.54175	1.40445e-21	5.14555e-20	ENSG00000266282	ubiquitin-like 5 pseudogene 2 [Source:HGNC Symbol;Acc:HGNC:44640]	455.758	826.787	698.688	61.3634	69.576	360.566	3.23143	0.377877	8.55155	1.21443e-17	4.12003e-16	ENSG00000266282	ubiquitin-like 5 pseudogene 2 [Source:HGNC Symbol;Acc:HGNC:44640]	805.024	605.945	554.889	60.4964	68.3004	68.7386
TRPV2	1578.35	0.304636	10.5252	6.61513e-26	4.02851e-24	ENSG00000187688	transient receptor potential cation channel, subfamily V, member 2 [Source:HGNC Symbol;Acc:HGNC:18082]	1631.09	4151.64	2809.2	184.83	335.91	1433.1	3.07822	0.403424	7.63022	2.34345e-14	4.56657e-13	ENSG00000187688	transient receptor potential cation channel, subfamily V, member 2 [Source:HGNC Symbol;Acc:HGNC:18082]	2625.49	3551.51	1561.91	182.218	329.751	347.69
RP11-51O6.1	1407.98	0.3314	9.67215	3.95958e-22	1.55561e-20	ENSG00000224631		1587.59	2154.82	3945.22	266.894	205.735	1152.73	2.99992	0.342566	8.75719	2.00172e-18	7.78813e-17	ENSG00000224631		2216.87	1691.6	2263.08	263.123	201.964	279.75
AKIRIN2P1	29.2924	0.678333	4.72504	2.30073e-06	1.23221e-05	ENSG00000251482	akirin 2 pseudogene 1 [Source:HGNC Symbol;Acc:HGNC:50796]	41.6045	57.2077	61.7262	9.61114	1.49626	22.1072	2.84793	0.693624	4.10587	4.02798e-05	0.000176648	ENSG00000251482	akirin 2 pseudogene 1 [Source:HGNC Symbol;Acc:HGNC:50796]	39.3688	44.4841	33.8494	9.47535	1.46883	3.99643
SIAH2	704.291	0.307745	10.4143	2.13326e-25	1.23453e-23	ENSG00000181788	siah E3 ubiquitin protein ligase 2 [Source:HGNC Symbol;Acc:HGNC:10858]	1007.96	1375.71	1443.34	121.248	127.93	552.913	2.82746	0.375396	7.53195	4.99897e-14	9.21542e-13	ENSG00000181788	siah E3 ubiquitin protein ligase 2 [Source:HGNC Symbol;Acc:HGNC:10858]	1084.68	1125.33	716.883	119.535	125.585	145.47
SON	8339.82	0.338851	9.45473	3.23849e-21	1.12865e-19	ENSG00000159140	SON DNA binding protein [Source:HGNC Symbol;Acc:HGNC:11183]	9521.75	17467.4	18418.1	1791.37	1214.96	9273.17	3.44224	0.335339	10.265	1.01373e-24	1.20459e-22	ENSG00000159140	SON DNA binding protein [Source:HGNC Symbol;Acc:HGNC:11183]	19866.3	14741.1	16491.9	1766.06	1192.69	1580.99
ASPH	1622.46	0.339719	9.4302	4.09291e-21	1.40361e-19	ENSG00000198363	aspartate beta-hydroxylase [Source:HGNC Symbol;Acc:HGNC:757]	2180.45	4060.38	2585.93	388.142	279.052	765.948	1.94668	0.383004	5.08267	3.72174e-07	2.48287e-06	ENSG00000198363	aspartate beta-hydroxylase [Source:HGNC Symbol;Acc:HGNC:757]	1213.64	1807.02	684.242	382.658	273.936	234.191
MOB1A	2798.77	0.329387	9.72418	2.37815e-22	9.59291e-21	ENSG00000114978	MOB kinase activator 1A [Source:HGNC Symbol;Acc:HGNC:16015]	3200.71	6070.83	5975.62	563.361	499.75	3357.63	3.54052	0.348176	10.1688	2.73362e-24	3.02965e-22	ENSG00000114978	MOB kinase activator 1A [Source:HGNC Symbol;Acc:HGNC:16015]	6547.44	4799.47	7283.67	555.401	490.588	469.181
NAPA	1636.6	0.293414	10.915	9.77166e-28	7.05864e-26	ENSG00000105402	N-ethylmaleimide-sensitive factor attachment protein, alpha [Source:HGNC Symbol;Acc:HGNC:7641]	1895.84	3796.14	3205.82	225.492	364.339	2854.31	4.04402	0.390878	10.346	4.36414e-25	5.40883e-23	ENSG00000105402	N-ethylmaleimide-sensitive factor attachment protein, alpha [Source:HGNC Symbol;Acc:HGNC:7641]	7018.51	5722.82	3481.66	222.306	357.659	322.912
SMPDL3A	240.489	0.366008	8.75001	2.1333e-18	5.11552e-17	ENSG00000172594	sphingomyelin phosphodiesterase, acid-like 3A [Source:HGNC Symbol;Acc:HGNC:17389]	406.589	572.077	330.958	51.7523	39.6508	152.459	2.43697	0.427125	5.70552	1.15991e-08	9.96792e-08	ENSG00000172594	sphingomyelin phosphodiesterase, acid-like 3A [Source:HGNC Symbol;Acc:HGNC:17389]	310.878	131.048	342.121	51.0211	38.9239	40.7636
RP11-114F3.2	83.3734	0.503352	6.36001	2.01736e-10	1.76108e-09	ENSG00000256293		121.977	177.071	153.659	28.0941	11.2219	90.0353	3.38096	0.481589	7.02042	2.21202e-12	3.17117e-11	ENSG00000256293		196.844	132.25	164.412	27.6972	11.0162	7.99286
RP11-244J10.1	783.791	0.334725	9.56259	1.14841e-21	4.26503e-20	ENSG00000230291		1151.69	1104.65	2009.39	180.394	114.464	1005.21	3.55137	0.376869	9.42334	4.36957e-21	2.7711e-19	ENSG00000230291		2106.91	926.952	2568.93	177.845	112.365	138.277
TLN1	26696.9	0.307558	10.4055	2.34091e-25	1.34896e-23	ENSG00000137076	talin 1 [Source:HGNC Symbol;Acc:HGNC:11845]	29828.5	70590.2	45093	3893.99	5098.5	23834.5	3.04657	0.3895	7.82173	5.21028e-15	1.12674e-13	ENSG00000137076	talin 1 [Source:HGNC Symbol;Acc:HGNC:11845]	60856	38321.2	29463.5	3838.97	5005.02	5522.27
ERBB2IP	1431.14	0.370735	8.62524	6.39598e-18	1.44365e-16	ENSG00000112851	erbb2 interacting protein [Source:HGNC Symbol;Acc:HGNC:15842]	1791.83	2814.07	3158.54	397.014	186.284	2139.53	3.87247	0.378783	10.2235	1.55671e-24	1.81702e-22	ENSG00000112851	erbb2 interacting protein [Source:HGNC Symbol;Acc:HGNC:15842]	3638.22	3966.3	4425.81	391.405	182.869	232.592
EFHD2	4478.87	0.324663	9.84848	6.95882e-23	3.02895e-21	ENSG00000142634	EF-hand domain family, member D2 [Source:HGNC Symbol;Acc:HGNC:28670]	5461.53	12350	6579.75	588.498	842.393	3749.32	2.9739	0.391856	7.58926	3.2174e-14	6.12714e-13	ENSG00000142634	EF-hand domain family, member D2 [Source:HGNC Symbol;Acc:HGNC:28670]	8716.79	6262.64	5087.09	580.183	826.949	1022.29
EEF1B2P3	491.368	0.360687	8.86388	7.72803e-19	1.97769e-17	ENSG00000232472	eukaryotic translation elongation factor 1 beta 2 pseudogene 3 [Source:HGNC Symbol;Acc:HGNC:3210]	529.512	666.061	1491.94	96.1114	64.3391	315.989	2.53489	0.388902	6.51806	7.1224e-11	8.37913e-10	ENSG00000232472	eukaryotic translation elongation factor 1 beta 2 pseudogene 3 [Source:HGNC Symbol;Acc:HGNC:3210]	446.632	313.793	880.085	94.7535	63.1595	97.5129
NEK6	2461.85	0.328439	9.72958	2.25518e-22	9.13304e-21	ENSG00000119408	NIMA-related kinase 6 [Source:HGNC Symbol;Acc:HGNC:7749]	2499.11	6734.16	4206.58	366.702	436.159	1409.28	2.37136	0.381091	6.22257	4.89092e-10	5.09135e-09	ENSG00000119408	NIMA-related kinase 6 [Source:HGNC Symbol;Acc:HGNC:7749]	3298.83	1897.19	1956.01	361.521	428.163	513.941
RPS18	2189.07	0.292666	10.9183	9.42809e-28	6.82256e-26	ENSG00000227794	ribosomal protein S18 [Source:HGNC Symbol;Acc:HGNC:10401]	2291.08	3911.92	5695.88	284.638	374.064	1231.29	2.31345	0.374107	6.18393	6.25245e-10	6.41882e-09	ENSG00000227794	ribosomal protein S18 [Source:HGNC Symbol;Acc:HGNC:10401]	2311.9	1380.21	2486.72	280.616	367.206	561.099
AC007318.5	327.499	0.379452	8.4209	3.7361e-17	7.66042e-16	ENSG00000172974		402.807	622.474	757.788	71.7139	65.8353	281.968	3.00945	0.399482	7.53336	4.94511e-14	9.12341e-13	ENSG00000172974		568.811	375.109	569.396	70.7007	64.6283	43.1615
YWHAB	2996.75	0.3547	9.00637	2.12985e-19	5.82755e-18	ENSG00000166913	tyrosine 3-monooxygenase/tryptophan 5-monooxygenase activation protein, beta [Source:HGNC Symbol;Acc:HGNC:12849]	3372.8	6193.41	6742.6	705.31	484.039	2883.08	3.20841	0.345075	9.29772	1.43485e-20	8.22806e-19	ENSG00000166913	tyrosine 3-monooxygenase/tryptophan 5-monooxygenase activation protein, beta [Source:HGNC Symbol;Acc:HGNC:12849]	5766.85	4260.85	5631.09	695.345	475.165	469.181
SLC7A11-AS1	389.293	0.388697	8.21818	2.06621e-16	3.8579e-15	ENSG00000250033	SLC7A11 antisense RNA 1 [Source:HGNC Symbol;Acc:HGNC:44064]	513.437	784.563	814.261	110.158	59.1022	195.345	1.76463	0.54805	3.21984	0.00128262	0.00383199	ENSG00000250033	SLC7A11 antisense RNA 1 [Source:HGNC Symbol;Acc:HGNC:44064]	89.598	668.463	194.634	108.602	58.0186	52.7529
ARCN1	1624.61	0.339641	9.40423	5.24142e-21	1.76043e-19	ENSG00000095139	archain 1 [Source:HGNC Symbol;Acc:HGNC:649]	2004.58	3372.53	3456.67	370.399	272.319	1568.33	3.20268	0.342121	9.36124	7.88055e-21	4.71861e-19	ENSG00000095139	archain 1 [Source:HGNC Symbol;Acc:HGNC:649]	3152.22	2634.18	2727.3	365.165	267.326	263.765
RP4-706A16.3	159.153	0.417784	7.64289	2.12406e-14	3.01836e-13	ENSG00000226084		211.805	207.037	446.53	39.9232	13.4663	134.035	2.99869	0.419683	7.14514	8.99037e-13	1.37417e-11	ENSG00000226084		279.654	147.88	288.929	39.3591	13.2194	35.1686
SNX12	789.74	0.32453	9.83901	7.6457e-23	3.30672e-21	ENSG00000147164	sorting nexin 12 [Source:HGNC Symbol;Acc:HGNC:14976]	918.135	1972.3	1411.82	137.513	154.863	626.684	2.89269	0.359359	8.04957	8.30885e-16	2.05625e-14	ENSG00000147164	sorting nexin 12 [Source:HGNC Symbol;Acc:HGNC:14976]	1292.38	1165	875.25	135.57	152.023	139.875
GNB4	1196.13	0.310512	10.2824	8.45955e-25	4.61998e-23	ENSG00000114450	guanine nucleotide binding protein (G protein), beta polypeptide 4 [Source:HGNC Symbol;Acc:HGNC:20731]	1640.54	2523.95	2333.78	235.103	237.157	2284.33	4.20103	0.349106	12.0337	2.36432e-33	8.196e-31	ENSG00000114450	guanine nucleotide binding protein (G protein), beta polypeptide 4 [Source:HGNC Symbol;Acc:HGNC:20731]	5405.74	3588.78	4046.22	231.782	232.809	200.621
VAC14	3069.43	0.310069	10.297	7.2684e-25	3.98549e-23	ENSG00000103043	Vac14 homolog (S. cerevisiae) [Source:HGNC Symbol;Acc:HGNC:25507]	3388.87	7447.9	5865.3	454.681	549.875	1604.63	2.17414	0.391406	5.55468	2.78113e-08	2.23816e-07	ENSG00000103043	Vac14 homolog (S. cerevisiae) [Source:HGNC Symbol;Acc:HGNC:25507]	3349.06	2813.32	1786.77	448.257	539.793	690.584
SBNO2	3802.36	0.31551	10.1186	4.5675e-24	2.2721e-22	ENSG00000064932	strawberry notch homolog 2 (Drosophila) [Source:HGNC Symbol;Acc:HGNC:29158]	4736.29	10158.5	5790.44	509.391	743.64	2807.99	2.72769	0.405758	6.72244	1.78705e-11	2.27665e-10	ENSG00000064932	strawberry notch homolog 2 (Drosophila) [Source:HGNC Symbol;Acc:HGNC:29158]	6007.14	5838.23	2918.3	502.193	730.006	852.039
ZFR	1358.92	0.323985	9.85371	6.60605e-23	2.88155e-21	ENSG00000056097	zinc finger RNA binding protein [Source:HGNC Symbol;Acc:HGNC:17277]	1824.92	2879.45	2679.18	294.249	225.935	1360.01	3.24071	0.341869	9.47938	2.55806e-21	1.68485e-19	ENSG00000056097	zinc finger RNA binding protein [Source:HGNC Symbol;Acc:HGNC:17277]	2793.83	2299.95	2311.43	290.091	221.793	242.983
FDFT1	1615.25	0.324162	9.84619	7.119e-23	3.09206e-21	ENSG00000079459	farnesyl-diphosphate farnesyltransferase 1 [Source:HGNC Symbol;Acc:HGNC:3629]	1771.97	3134.16	3895.32	291.292	295.511	1200.7	2.73805	0.37444	7.31239	2.62434e-13	4.31509e-12	ENSG00000079459	farnesyl-diphosphate farnesyltransferase 1 [Source:HGNC Symbol;Acc:HGNC:3629]	2956.73	1312.88	2062.4	287.176	290.093	294.937
HMGN4	677.775	0.338505	9.42703	4.2188e-21	1.44314e-19	ENSG00000182952	high mobility group nucleosomal binding domain 4 [Source:HGNC Symbol;Acc:HGNC:4989]	781.975	1631.78	1276.55	116.812	109.975	682.602	3.2722	0.360429	9.07864	1.09936e-19	5.35794e-18	ENSG00000182952	high mobility group nucleosomal binding domain 4 [Source:HGNC Symbol;Acc:HGNC:4989]	1477.01	1053.19	1196.82	115.162	107.959	145.47
SPRED1	508.202	0.397077	8.03626	9.26224e-16	1.57034e-14	ENSG00000166068	sprouty-related, EVH1 domain containing 1 [Source:HGNC Symbol;Acc:HGNC:20249]	460.486	1280.36	1036.21	110.158	74.0648	242.782	2.03872	0.401065	5.08326	3.71002e-07	2.47646e-06	ENSG00000166068	sprouty-related, EVH1 domain containing 1 [Source:HGNC Symbol;Acc:HGNC:20249]	585.102	383.525	221.23	108.602	72.7069	85.5237
CYP27A1	18666.3	0.32566	9.79755	1.15348e-22	4.87487e-21	ENSG00000135929	cytochrome P450, family 27, subfamily A, polypeptide 1 [Source:HGNC Symbol;Acc:HGNC:2605]	19979.6	60163.4	21935.1	2129.24	4122.19	10805.6	2.38495	0.372833	6.39682	1.58641e-10	1.7727e-09	ENSG00000135929	cytochrome P450, family 27, subfamily A, polypeptide 1 [Source:HGNC Symbol;Acc:HGNC:2605]	13378.6	30232.3	11508.8	2099.15	4046.62	3568.01
EIF1	3558.61	0.324836	9.82138	9.10894e-23	3.91463e-21	ENSG00000173812	eukaryotic translation initiation factor 1 [Source:HGNC Symbol;Acc:HGNC:3249]	4644.57	7505.1	7176	747.451	518.453	3356.75	3.10604	0.380731	8.1581	3.40349e-16	8.93102e-15	ENSG00000173812	eukaryotic translation initiation factor 1 [Source:HGNC Symbol;Acc:HGNC:3249]	5098.94	8069.65	4986.75	736.89	508.948	739.34
EFR3A	1064.31	0.352841	9.03781	1.59838e-19	4.47251e-18	ENSG00000132294	EFR3 homolog A (S. cerevisiae) [Source:HGNC Symbol;Acc:HGNC:28970]	1457.1	1950.51	2366.61	278.723	174.314	1603.22	3.85299	0.363848	10.5896	3.33112e-26	5.03545e-24	ENSG00000132294	EFR3 homolog A (S. cerevisiae) [Source:HGNC Symbol;Acc:HGNC:28970]	3248.6	2327.6	3442.97	274.785	171.118	154.262
ARHGAP18	1068.18	0.373059	8.54747	1.25818e-17	2.72802e-16	ENSG00000146376	Rho GTPase activating protein 18 [Source:HGNC Symbol;Acc:HGNC:21035]	1035.38	2859.02	1938.47	230.667	179.551	983.722	2.95404	0.417301	7.07892	1.45282e-12	2.13388e-11	ENSG00000146376	Rho GTPase activating protein 18 [Source:HGNC Symbol;Acc:HGNC:21035]	3201.09	661.25	1474.87	227.408	176.259	161.456
SUMO2P1	225.302	0.357713	8.91324	4.95621e-19	1.29686e-17	ENSG00000223771	SUMO2 pseudogene 1 [Source:HGNC Symbol;Acc:HGNC:13985]	290.286	483.541	451.783	39.1839	42.6433	232.933	3.24195	0.404037	8.0239	1.0244e-15	2.49367e-14	ENSG00000223771	SUMO2 pseudogene 1 [Source:HGNC Symbol;Acc:HGNC:13985]	587.817	314.995	371.135	38.6303	41.8615	43.1615
IFI16	1245.49	0.362207	8.80005	1.3675e-18	3.36462e-17	ENSG00000163565	interferon, gamma-inducible protein 16 [Source:HGNC Symbol;Acc:HGNC:5395]	1392.8	1934.16	3465.86	283.898	182.543	3461.84	4.76199	0.36319	13.1116	2.82718e-39	1.64997e-36	ENSG00000163565	interferon, gamma-inducible protein 16 [Source:HGNC Symbol;Acc:HGNC:5395]	7880.55	3664.53	8559.07	279.887	179.197	207.814
IRAK1	3062.75	0.302651	10.5298	6.29985e-26	3.84904e-24	ENSG00000184216	interleukin-1 receptor-associated kinase 1 [Source:HGNC Symbol;Acc:HGNC:6112]	3207.33	7961.4	5509.39	431.023	640.398	2111.75	2.66053	0.373644	7.1205	1.07535e-12	1.62076e-11	ENSG00000184216	interleukin-1 receptor-associated kinase 1 [Source:HGNC Symbol;Acc:HGNC:6112]	4363.15	3984.33	2659.6	424.933	628.657	609.856
RP11-312J18.5	177.889	0.399698	7.9722	1.55877e-15	2.56693e-14	ENSG00000213080		283.667	320.091	361.164	35.4873	46.384	161.521	3.0482	0.415496	7.33628	2.19611e-13	3.65662e-12	ENSG00000213080		384.185	278.927	205.514	34.9859	45.5336	19.9822
MORC3	815.444	0.36963	8.6189	6.75982e-18	1.51988e-16	ENSG00000159256	MORC family CW-type zinc finger 3 [Source:HGNC Symbol;Acc:HGNC:23572]	1027.82	1521.45	1876.74	218.838	120.449	1358.2	3.9678	0.385037	10.305	6.68864e-25	8.13667e-23	ENSG00000159256	MORC family CW-type zinc finger 3 [Source:HGNC Symbol;Acc:HGNC:23572]	2472.09	1679.57	3539.68	215.746	118.24	123.889
AC078899.1	322.604	0.437958	7.27385	3.49385e-13	4.24145e-12	ENSG00000213985		405.644	532.576	811.634	102.026	50.8728	352.924	3.30471	0.459756	7.18798	6.57587e-13	1.02669e-11	ENSG00000213985		632.616	358.277	944.157	100.584	49.9401	31.9715
TFE3	1771.72	0.297335	10.7136	8.78947e-27	5.83211e-25	ENSG00000068323	transcription factor binding to IGHM enhancer 3 [Source:HGNC Symbol;Acc:HGNC:11752]	2265.55	4439.04	2924.77	275.027	389.027	1937.06	3.34033	0.367719	9.08391	1.04747e-19	5.13761e-18	ENSG00000068323	transcription factor binding to IGHM enhancer 3 [Source:HGNC Symbol;Acc:HGNC:11752]	4044.13	4293.31	2304.18	271.141	381.895	327.707
KIF3B	1175.13	0.308875	10.313	6.15273e-25	3.39659e-23	ENSG00000101350	kinesin family member 3B [Source:HGNC Symbol;Acc:HGNC:6320]	1702	2571.62	2106.57	226.971	210.224	540.955	1.92141	0.364339	5.27368	1.33716e-07	9.61024e-07	ENSG00000101350	kinesin family member 3B [Source:HGNC Symbol;Acc:HGNC:6320]	978.79	959.413	650.393	223.764	206.37	226.997
[truncated: 7,786 more rows]
